# Supplementary material for: From a Multi-Omics Signature to a Therapeutic Candidate: Computational Prediction and Experimental Validation in Liver Fibrosis
Source: Pharmaceuticals (Basel). 2026 Mar 17;19(3):495. doi: 10.3390/ph19030495 (PMC13029774; doi:10.3390/ph19030495)
Supplement: Supplementary file 1 [file pharmaceuticals-19-00495-s001.zip]

Archive with 4 entries (4 files):
- Supplementary figures.pdf
- Supplementary Table S1. The top 20 candidate compounds ranked by NCS.pdf
- Supplementary Table. Processed RNA-seq expression matrix (TPM) after quality control and normalization in mouse liver tissues.xlsx
- Original Images for western blotting.pdf
