# Supplementary material for: From a Multi-Omics Signature to a Therapeutic Candidate: Computational Prediction and Experimental Validation in Liver Fibrosis
Source: Pharmaceuticals (Basel). 2026 Mar 17;19(3):495. doi: 10.3390/ph19030495 (PMC13029774; doi:10.3390/ph19030495)
Supplement: Supplementary file 1 [file pharmaceuticals-19-00495-s001.zip › Supplementary Table. Processed RNA-seq expression matrix (TPM) after quality control and normalization in mouse liver tissues.xlsx]

## Sheet: Sheet1
	Vehical1	Vehical2	Vehical3	LF1	LF2	LF3	WFA1	WFA2	WFA3
A030005L19Rik	0	0	0	1	4	0	0	0	0
A130010J15Rik	135	95	129	152	135	173	84	43	111
A1bg	5	3	0	14	4	90	0	0	3
A1cf	3221	1803.93	5449	2610	2426.77	2227	2014	1975	3188
A2m	3	0	2	4	6	3	3	5	6
A2ml1	40	74	70	118	144	180	157	67	44
A3galt2	0	0	0	0	0	1	1	0	0
A430005L14Rik	655	708	586	629	550	642	644	673	574
A430033K04Rik	67	58	82	62	33	42	64	50	58
A4galt	1	5	6	15	18	49	6	5	5
A530016L24Rik	0	0	1	5	0	3	0	2	3
A530064D06Rik	1	3	13	18	5	23	6	8	3
A630001G21Rik	8	2	4	9	12	20	3	2	6
A630089N07Rik	4	2	5	2	7	2	0	0	2
A830018L16Rik	0	0	0	1	6	1	0	1	0
A930003A15Rik	1	1	0	1	0	0	0	0	0
A930007A09Rik	4	6	0	20	7	10	7	2	0
A930018P22Rik	14	9	5	12	7	3	16	14	17
AA467197	0	0	2	10	0	11	1	0	1
AA986860	86	46	82	44	42	103	60	26	77
AB124611	54	81	62	152	199	375	64	77	62
AI182371	3418	2346	3851	3177	4296	4207	4305	2537	2820
AI429214	5	9	16	14	11	7	12	11	7
AI467606	9	9	16	50	44	64	23	5	11
AI597479	154	151	231	201	229	231	196	134	211
AI661453	75	54	141	65	72	56	36	59	49
AI837181	190	211	200	210	196	250	169	196	168
AI854703	2	1	0	3	9	0	3	6	1
AI987944	105	59.73	167.63	77	103.68	97	108.7	58.65	112
AK157302	1.13	0	0	0	0	0	0	0	0
AKAP17A	463	521	332	412	375	575	394	450	413
AU015836	0	0	0	0	0	0	0	0	2
AU018091	1	0	0	1	0	0	0	0	0
AU021092	48	57	18	98	42	77	39	64	46
AU022252	1284	1418	1478	978	1042.04	1196	1113	1008	1376
AU040320	266	188	354	163	170	163	131	161	225
AU041133	8	14	16	13	4	5	18	6	9
AW146154	14	25.27	38.37	24	29.32	29	40.3	18.35	20.91
AW209491	275	290	285	357	396	362	362	292	305
AW551984	0	0	0	4	3	0	0	0	0
AW554918	59	37	81	83	78	85	61	43	64
AW822073	1	0	0	0	0	0	0	0	0
Aaas	85	140	139	175	265	180	128	141	90
Aacs	496	424	796	1466	1069	267	308	352	158
Aadac	6888	5607	8408	8696	9385	5358	6517	6299	5224
Aadat	2883	2586	2175	1448	2180	1812	3043	3585	3778
Aagab	358	356	442	456	533	447	386	320	350
Aak1	327	215	510	344	270	274	204	208	393
Aamdc	444	484	391	463	506	303	493	481	303
Aamp	2855	3146	2494	2726	2680	3155	3255	2900	2897
Aar2	487	501	472	520	529	432	453	431	401
Aard	13	14	10	37	34	21	12	7	12
Aars	2109	2223.53	2539	1840.44	1606.13	2672.31	2118	1980	2399
Aars2	209	193	209	218	200	211	182	146	169
Aarsd1	457.86	490.98	386	424	386.09	470.67	399.48	390.91	470.73
Aasdh	99	113	120	88	101	139	126	96	77
Aasdhppt	244	294	378	439	462	450	349	270	310
Aass	12860	11060	11951	6460	8156	14925	21366	18869	38571
Aatf	217	308	296	364	374	389	287	295	314
Aatk	63	127	48	47	48	58	24	59	31
Abat	6750	4145	7324	2296	3296	3891	6200	6061	11207
Abca1	3938	2129	6024	3726	3137	4150	2763	2582	5120
Abca12	0	0	0	1	0	0	0	0	0
Abca13	0	0	0	4	1	19	0	0	0
Abca14	2	2	1	0	1	0	1	1	5
Abca17	2	0	0	0	0	0	0	0	0
Abca2	351	231	372	350	296	590	180	165	234
Abca3	773	550	979	729	556	559	437	393	618
Abca4	9	1	1	13	7	5	4	4	13
Abca5	127	64	179	109	129	152	121	99	199
Abca6	9301	3704	14976	4518	4943.7	5745	5662	4991.46	9667
Abca7	133	152	142	161	119	290	114	91	111
Abca8a	2307	1166	3910.38	2641	2693	679	1010	1233	1080.53
Abca8b	1182	720	1751.62	1310	1263	1218	890	808	997.47
Abca9	216	191	277	299	354	336	170	150	181
Abcb10	633	575	711	649	542	416	455	446	369
Abcb11	4771	3879	5593	7875	5423	10080	2799	2228	2643
Abcb1a	190.53	94.77	247.72	259.33	195.49	350.21	101.6	91	137
Abcb1b	16.51	11.23	19.28	32.67	29.51	31.79	24.4	18	57
Abcb4	5664.97	4178	8270.02	5313	4636	5021	5086	5092	6852
Abcb6	2197.06	2149.04	2165.86	1932.45	1502.04	1767.5	1728.25	1912.21	1645.35
Abcb7	846	466.39	1444	795.91	735	670.46	824.56	561	1115
Abcb8	459	416	408	363	406	522	494	422	647
Abcb9	25	32	41	37	33.01	37	20	18	24
Abcc1	42	53	64	175	105	187	43	57	58
Abcc10	30	38	62	33	25	33	41	29	34
Abcc12	8	6	5	29	15	25	7	2	1
Abcc2	15569	9498	19350	10356	10821	11595	9531	9830	14035
Abcc3	9272	6751	11640	3026	3002	4816	4510	5068	8321
Abcc4	89	79	115	276	140	157	82	83	76
Abcc5	55	91	85	161	164	202	75	91	95
Abcc6	1106	896	1265	643	527	483	861	819	1032
Abcc9	979	759	1011	1438	1144	1602	835	939	1174
Abcd1	254	180	276	155	138	180	218	170	254
Abcd2	823	353	1119	1048	1271	918	418	342	472
Abcd3	7026	4633	11045	7167	6733	3158	5292	5172	8440
Abcd4	243	291	238	89	90	180	159	133	183
Abce1	1034	566	1395	941.55	1023.01	1408.2	1016	684	1406
Abcf1	576	432	787	586	547	592	519	495	703
Abcf2	786	903	805	962	819	1101	822	752	848
Abcf3	1129	1295	1133	1014	978	1207	1183	1229	1248
Abcg1	230	343	393	514	508	545	210	242	254
Abcg2	2292	1773	2553	2391	2427	1870	1873	1847	2564
Abcg3	84	51	109	173	161	133	55	35	41
Abcg4	0	2	0	0	1	0	0	2	0
Abcg5	1902	2089	2149	1721	1744	1873	1228	1147	903
Abcg8	1840	1880	2108	924	719	1157	887	874	768
Abhd10	73	84	71	95	116	129	93	92	107
Abhd11	617	672	529	597	616	649	553	514	489
Abhd12	580	712	642	788	741	1065	716	654	761
Abhd13	583	448	768	611	615	581	510	428	570
Abhd14a	152	180	113	117	120	97	142	150	93
Abhd14b	3851	4532	3387	3552	3535	3782	4032	4021	2795
Abhd15	2098	1786	2152	870	955	1384	1675	2009	2107
Abhd16a	946	1107	903	1013	959	912	1102	988	773
Abhd17a	1145	1111	797	1169	1161	1409	1108	1041	913
Abhd17b	258	144	386	399	445	304	235	210	257
Abhd17c	434	445	653	434	356	613	445	402	334
Abhd18	215	130.9	333	160	239.44	97.48	230	172.98	211.72
Abhd2	3466	1821	6119	1692	2116	1881	2698	3043	8471
Abhd3	828	922	982	1183	887	907	1073	1048	980
Abhd4	769	852	713	731	795	1031	685	668	709
Abhd5	493	450	599	571	639	740	521	440	476
Abhd6	1390	1699	1199	1286	986	438	1300	1639	1271
Abhd8	56	92	76	214	167	250.01	69	78	79
Abi1	1541.7	1463.71	1666.07	2081.32	1542.37	2740.33	2638.52	1948.91	3375.28
Abi2	85	53	88	170	179	125	87	84	130
Abi3	66	75	69	99	82	113	66	55	69
Abi3bp	48	62	78	133	111	72	57	95	95
Abitram	20	18	38	35	35	31	27	37	30
Abl1	234	166	399	274	213	202	164	178	257
Abl2	201	181	316	251	193	241	148	175	245
Ablim1	501	221	568	366	253	504	261	204	338
Ablim2	12	21	33	27	35	64	14	30	18
Ablim3	289	265	388	274	243	300	269	354	561
Abo	0	0	1	0	0	0	0	0	0
Abr	100.1	116.09	152.17	198.27	240.32	266.17	126.13	99.03	119.1
Abracl	67	62	100	134	147	193	83	68	74
Abraxas1	101	90	107	159	119	134	73	69	112
Abraxas2	426	304	529	344	419	437	369	295	359
Abt1	257	303	234	296	254	235	234	249	218
Abtb1	331	364	390	326	358	319	341	284	266
Abtb2	107	122	126	141	126	211	97	69	179
Abtb3	40	34	50	39	55	35	26	21	36
Acaa1a	4123.73	4354.93	3648.46	2695.94	2691.21	1549.53	4664.51	4533.94	5674.04
Acaa1b	18412.3	19540.1	19915.5	32524.1	18756.8	2878.47	12364.5	18660.1	17495
Acaa2	26762	30607	24786	30475	33586	20496	28135	28894	24692
Acaca	1609.49	814.47	2313.4	2662.27	1691.94	2303.94	931.45	838.45	1544.88
Acacb	421	388	622	525	333	180	481	450	917
Acad10	765.52	606	756	371	453	424	576.6	635.33	973.64
Acad11	12671	11122	16157	8172	8893	8181	12806	12689	15794
Acad12	153.48	137	194	80	106	98	154.4	137.67	210.36
Acad8	1519	1553	1422	1435	1648	1077	1597	1602	1285
Acad9	790.09	769.74	851.41	1129.44	1262.5	985.77	967.05	835.2	818.55
Acadl	2699	2153	3551	2008	2181	1538	2631	2449	3816
Acadm	7572	7236	7936	6457	8408	4922	9395	8894	10992
Acads	3448.68	3709.47	3087.85	2797	3238.01	2418.97	3484.69	3330.95	3432.42
Acadsb	1503	898	2287	1437	1409	1081	1650	1155	1663
Acadvl	12821	14004	12776	10340	9746	8385	11631	12848	12854
Acap1	19	20	31	51	59	104	28	19	18
Acap2	530	492	846	574	571	475	440	452	591
Acap3	55	84	66	108	111	128	70	51	76
Acat1	12145	11324	12105	9549	11299	5234	13982	14100	14465
Acat2	1149.49	1148.45	967.84	2533.67	2431.43	1027.87	1162.61	957.34	791.16
Acat3	3618.51	2972.55	3038.16	3125.33	3422.57	3182.13	3827.39	3751.66	3069.84
Acbd3	285	209	393.01	201	265	298	280	232	329
Acbd4	872	913	717	715	708	802	815	637	558
Acbd5	1576	700	2933	1484	1482	1102	1538	1043	1904
Acbd6	320	400	278	406	419.01	406	407	314	370
Acbd7	0	0	0	0	0	0	0	0	1
Accs	62	61	60	45	72	62	54	91	61
Accsl	0	0	0	0	0	1	0	0	0
Acd	133	93	102	91	110	96	96	103	89
Ace	42	30	41	78	66	106	31	40	80
Ace2	9	7	12	21	16	13	13	11	10
Acer2	605	655	627	649	577	962	710	530	643
Acer3	278.02	234.09	452.54	476.64	414.11	429	218	223	283.13
Ache	8	7	5	12	11	1	2	5	5
Acin1	365	263	417	359	318	392	279	288	325
Ackr1	7	8	9	20.16	16	25	7	15	14
Ackr2	37	48	48	50	65	25	74	47	70
Ackr3	6	11	11	14	23	17	2	2	5
Ackr4	24	19	18	58	60	19	27	21	12
Acly	2267	1680	2585	2309	1990	1930	2486	1865	1823
Acmsd	373	361	186	316	343	2457	1042	831	1405
Acnat1	452.42	393.43	615.45	376.69	401.12	391.57	272.96	256.58	368.18
Acnat2	1532.58	1539.57	1400.55	2565.17	2054.88	8101.43	1909.04	987.42	1737.82
Aco1	6127	5477	5998	5677	5124	5030	4928	4725	5759
Aco2	6695	5741	5735	3758	4308	4092	5122	7412	9634
Acod1	1	1	9	27	16	7	5	8	4
Acot1	3386.51	4384.25	3287.86	2130.72	2058.86	334.74	3363.86	3987.61	4816.29
Acot11	70	62	63	87	72	98	49	51	52
Acot12	3928	3203	4694	2578	2907	1860	3172	3277	4704
Acot13	808	795	853	1132	1052	1108	895	865	794
Acot2	296.29	350.47	301.28	327.29	393.96	283	425.59	469.33	819.95
Acot3	1171.05	2217.28	2011.4	1328.98	964.18	217.78	1264.55	1029.06	1934.96
Acot4	2303.15	2783	3371.46	2423	2017	1345.47	2653	2569.99	3025.5
Acot5	0	2	0	0	0	1	0	0	11.02
Acot6	5	13	21	17	21	16	25	21.01	21
Acot7	249	281	205	274	243	275	267	270	237
Acot8	347	467	343	318	271	201	396	343	319
Acot9	61	69	101	214	190	236	94	113	87
Acox1	41977	45342	54441	47861	41587	26636	55170	53084	58319
Acox2	6515	6542	4776	3131	4165	9404	6817	6541	8969
Acox3	215	149	271	204	160	163	125	168	162
Acp1	875	725	1109	1079	1093	1105	1122	822	1008
Acp2	884	831	1100	722	883	975	836	748	860
Acp3	83	60	146	38	58	100	97	57	87
Acp5	868	1083	875	1099	1130	1387	837	875	655
Acp6	447	438	474	359.01	381	535	513	389	383
Acrbp	1	13.04	6	4.51	1	9.88	12	4	6.54
Acsbg1	2	8	3	2	7	5	1	2	2
Acsbg3	1	0	0	0	2	0	0	0	0
Acsf2	2062	1760	2536	1413	1267	884	1597	1464	2050
Acsf3	126	95	172	101	72	38	112	137	144
Acsl1	25629	23134	36005	21168	21405	5985	20026	29171	39685
Acsl3	515	296	519	641	622	855	532	366	531
Acsl4	780	359	1114	1323	1536	1176	964	688	1235
Acsl5	5065	4332	5375	10204	9051	6016	5520	5885	5595
Acsl6	1	0	0	0	0	0	0	0	0
Acsm1	4565	5079	4363	5546	4134	2995	4455	3541	3062
Acsm2	3	4	16	11	10	10	4	1	3
Acsm3	3107	1921	4015	1807	2359	1474	2878	2778	3681
Acsm4	0	0	0	0	2	5	0	0	0
Acsm5	3226	2932	3794	3825	3465	1698	2342	2577	2366
Acss1	3	2	7	21	25	28	14	11	19
Acss2	2679	2342	2508	4773	4363	1356	2815	2526	2527
Acss3	503	342	611	460	366	193	482	387	887
Acta1	0	0	0	1	0	2	0	0	0
Acta2	39	26	26	77	56	119	32	44	39
Actb	12848	13536	12006.9	14603	14858	22025.9	10624.9	10703.9	12917
Actc1	0	0	0	0	3	5	2	0	1
Actg1	3214.46	3059.31	2599.12	2743.4	3135.63	4294.93	3297.38	5846.54	4813.05
Actg2	3	1	1	0	3	1	1	3	0
Actl6a	312	352	376	493	411	497	317	344	348
Actl7b	2	0	0	0	0	0	0	0	0
Actmap	47	52	86	47	32	34	40	42	32
Actn1	285	243	505	370	382	327	179	178	156
Actn3	1	1	0	6	1	8	1	3	4
Actn4	1814	1295	2096	1428	1174	1764	1255	1266	2119
Actr10	1015	1017	945	1192	1237	1361	1061	1132	922
Actr1a	1093	1217	1220	1095	1092	1523	1006	978	1071
Actr1b	1481	1597	1344	1845	1509	2203	1437	1472	1311
Actr2	1151	663	1951	1222	1099	1046	831	683	1239
Actr3	1160.96	957	1727	1803	1820.67	2032	1142.95	1061.91	1199
Actr3b	6	3	4	19	16	9	4	0	4
Actr5	95	109	106	100	97	74	88	96	93
Actr6	174	117	260	210	181	160	174	142	173
Actr8	535	477	577	491	422	523	471	523	535
Acvr1	99	85	181	125	131	153	91	87	120
Acvr1b	238	194	204	186	184	259	157	169	235
Acvr1c	2	1	0	0	0	0	0	0	2
Acvr2a	313	190	490	311	240	244	207	210	435
Acvr2b	43	36	65	39	24	22	36	33	30
Acvrl1	49	51	50	72	81	96	50	32	40
Acy1	1034	986	727	723	696	754	911	881	660
Acy3	648	713	579	411	490	422	740	525	528
Acyp1	81	129	87	120	112	84	85	120	78
Acyp2	12	21	21	36	31	34	19	30	26
Ada	43	72	51	49	57	141	63	55	44
Adad1	0	1	0	0	0	0	0	0	0
Adad2	0	0	0	0	2	0	0	0	0
Adal	222	165	262	256	193	269	196	130	183
Adam10	554	365	893	835	804	673	340	355	546
Adam11	55	20	53	85	60	240	42	43	32
Adam12	10	5	10	53	39	23	5	6	14
Adam15	25	39	30	74	59	92	39	38	47
Adam17	234	231	391	381	396	404	269	169	241
Adam19	18	4	19	70	53.62	69	14	21	28
Adam1a	7	5	11	10	7.71	5	6	1.34	14.67
Adam2	0	0	1	0	0	0	0	0	1
Adam21	0	0	0	0	4	1	1	1	0
Adam22	5	5	11	26	8	6	5	13	6
Adam23	944	995	839	751	793	1293	795	775	1045
Adam24	1	0	1	0	0	0	0	0	2
Adam25	0	0	0	0	1	0	0	0	0
Adam28	0	0	0	1	0	0	0	0	0
Adam32	0	2	6	21	19	1	1	5	2
Adam33	0	1	4	13	4	4	4	1	4
Adam4	8	2	10	9	10	2	8	7	6
Adam5	0	0	0	1	5	0	0	0	0
Adam6b	0	0	0	0	0	0	0	1	0
Adam8	3	2	7	133	76	304	20	27	47
Adam9	875	512	1336	883	714	876	718	610	906
Adamdec1	45	90	104	35	36	28	27	18	37
Adamts1	279	190	251	308	286	429	245	246	429
Adamts10	35	37	36	110	102	89	45	44	41
Adamts12	12	2	8	85	165	53	13	12	7
Adamts13	112.86	105.15	108.11	107.57	95.42	54.46	78	105	108
Adamts14	29	12	17	18	23	22	13	16	8
Adamts15	30	16	37	71	73	103	37	43	51
Adamts16	0	0	0	2	5	0	0	0	0
Adamts17	0	0	1	0	1	2	2	0	0
Adamts18	0	0	2	0	0	0	0	0	0
Adamts19	0	0	0	0	0	0	2	0	0
Adamts2	90	64	86	419	627	268	83	103	95
Adamts3	22	12	11	14	19	19	4	9	11
Adamts4	1	0	3	6	10	10	3	5	0
Adamts5	42	20	57	230	207	119	65	56	80
Adamts6	29	28	55	30	9	29	20	15	26
Adamts7	104	47	105	86	131	119	44	51	41
Adamts8	0	0	0	5	2	0	0	0	0
Adamts9	30	13	34	151	102	58	23	21	28
Adamtsl1	28	20	25	86	71	53	27	21	28
Adamtsl2	139	135	159	378	609	371	205	199	153
Adamtsl3	6	6	9	18	11	5	5	4	1
Adamtsl4	55	22	30	33	31	39	18	29	23
Adamtsl5	2	4	3	6	11	10	4	5	16
Adap1	7	31	14	64	52	91	17	14	19
Adap2	560	407	921	469	484	323	541	594	880
Adar	317	584	735	345	324	321	249	289	354
Adarb1	517	411	491	340.22	401	491	414	370	419
Adarb2	2	0.38	5.37	1	1	2	1	0	2
Adat1	45	37	62	49	55	32	51	45	53
Adat2	38	36	30	48	37	59	32	48	33
Adat3	12.8	9.82	4.22	8.69	6.24	23.46	3.65	8.58	6.2
Adck1	275	290	258	176	211	315	295	268	256
Adck2	117	94	132	101	80	72	81	102	141
Adck5	311.54	389.74	554.22	276.71	331.03	297.68	453.83	297.38	381.94
Adcy1	3	9	6	2	8	43	16	5	6
Adcy10	0	3	1	0	0	0	1	0	0
Adcy2	2	1	4	16	20	12	10	7	5
Adcy3	21	33	23	98	79	109	26	20	28
Adcy4	67	136	105	70	44	82	63	57	68
Adcy5	23	22	28	51	42	34	23	31	34
Adcy6	325	308	556	348	306	280	299	260	309
Adcy7	68	68	125	215	168	181	65	43	57
Adcy8	0	1	0	0	0	0	0	0	0
Adcy9	1003	570	1091	329	359	433	657	590	831
Adcyap1r1	14	3	16	40	23	10	4	9	17
Add1	533	400	671	538	650	568	428	407	495
Add2	3	0	0	0	0	3	0	3	0
Add3	367	285	452	555	515	380	283	292	336
Adgb	31	24	33	25	17	39	9	27	17
Adgra2	182	138	166	276	279	256	104	139	143
Adgra3	719	733	876	751	650	683	588	581	604
Adgrb2	0	0	0	2	1	1	0	0	0
Adgrd1	5	4	11	47	24	24	24	10	20
Adgre1	548	726	960	1266	2049	1663	579	546	419
Adgre4	181	209	354	132	190	130	114	110	129
Adgre5	563	866	813	760	749	935	493	518	510
Adgrf1	54	48	82	90	83	56	29	43	17
Adgrf2	0	0	0	0	1	0	0	0	1
Adgrf3	0	0	0	1	0	0	0	0	0
Adgrf4	0	1	0	0	0	1	2	4	0
Adgrf5	2737	2863	2523	1787	1764	1340	1834	2234	3206
Adgrg1	76	61	56	73	96	68	37	61	90
Adgrg2	29	16	51	0	4	2	25	26	21
Adgrg3	109	120	120	93	127	92	66	72	53
Adgrg5	4	8	6	4	1	4	2	0	1
Adgrg6	44	22	40	84	97	63	40	32	28
Adgrl1	65	44	67	223	178	192	66	79	81
Adgrl2	962	554	1511	869	631	654	437	458	647
Adgrl3	18	8	6	4	5	3	6	4	1
Adgrl4	602	580	747	787	717	559	449	443	462
Adgrv1	23	15	34	65	38	30	17	17	19
Adh1	56128	64552	50806	87516	85260	74512	48084	46008	47281
Adh4	2646.15	1897.47	3351.75	3588.45	3684.67	2176	1934.81	1632	1011.63
Adh5	10258	10161	10080	10957	12308	11344	12039	11606	11238
Adh6b	6	1	3	4	11	3	2	1	4
Adh7	44	38	46	54	66	76	53	43	82
Adhfe1	1485	1341	1756	1479	1807	1442	1906	1684	1878
Adi1	678	469	1164	561	525	509	613	498	624
Adig	0	0	0	1	0	0	0	0	0
Adipoq	3	2	1	2	0	0	2	0	0
Adipor1	2310	2108	2027	2272	2508	3211	2388	2152	2285
Adipor2	7962	9310	10042	12082	9884	8166	7908	7689	9224
Adissp	40.74	66.57	26.61	15	24	36	71.4	65.38	82.54
Adk	13668	12637	13873	11793	12477	16729	13813	12216	12595
Adm	26	54	22	61	52	116	45	32	60
Adm2	0	0	0	0	0	2	0	0	0
Adnp	0	9.42	58.34	4	0	12.86	0	0	36.48
Adnp2	155	149	248	162	138	164	120	141	171
Ado	347	298	440	422	364	544	273	298	370
Adora1	291	289	421	283	264	633	294	324	335
Adora2a	26	31	28	62	39	51	27	21	25
Adora2b	0	0	0	3	1	2	2	0	0
Adora3	0	0	0	4.46	5.89	6	0	0	0
Adpgk	312	370	374	362	388	498	273	284	325
Adprh	87	49	76	123.03	116	149	72	79	68
Adprhl1	1	2	0	2	0	0	0	0	3
Adprm	318	292	325	208	153	333	221	271	194
Adprs	229	281	244	274	284	333	265	233	230
Adra1a	82	49	123	32	41	43	53	54	92
Adra1b	578	584	416	675	466	663	502	476	379
Adra1d	0	0	0	2	0	0	1	0	0
Adra2a	0	2	1	1	0	0	1	0	3
Adra2b	95	98	73	193	125	106	76	64	70
Adra2c	0	0	0	0	0	1	2	0	0
Adrb1	11	11	13	20	11	16	13	10	17
Adrb2	59	26	60	74	42	156	81	73	60
Adrb3	7	1	7	4	4	3	4	5	1
Adrm1	1183	1139	1000	919.12	833	1645.54	1079	1147.11	1398.89
Adrm1b	0	0	0	4.88	0	2.46	0	6.89	5.11
Adsl	202	205	201.04	180	195	218	189	203	238
Adss	665	501	786	860	991	832	853	730	931
Adssl1	387	337	379	229	239	366	371	399	444
Adtrp	2311	2969	2093	2204	2349	1747	2471	2722	2630
Aebp1	22	10	23	236	199	102	35	35	97
Aebp2	249.22	135	402.29	251.1	260.15	220	191.04	168	329.01
Aen	141	182	217	338	496	486	201	164	227
Afap1	25	27	26	84.11	75	96	17	32	50.05
Afap1l1	106	121	110	157	162	157	118	116	129
Afap1l2	4	4	8	20	14	21	7	5	8
Afdn	855	432	1334.96	585	508	755	644	521	1066
Aff1	429	299	729	459	351	350	265	352	529
Aff2	9.23	4.09	2.04	20.34	23.47	4.12	3.07	2.04	6.11
Aff3	18	12	15	53	44	40	16	18	22
Aff4	1952	1007	3284	1615	1417	1521	1620	1405	2553
Afg1l	187	225	220	187	204	225	220	226	160
Afg2a	97	73	123	126	164	132	103	93	136
Afg2b	46	51	62	34	44	47	52	27	84
Afg3l1	651	529	895	568	493	616	564	442	699
Afg3l2	609	401	752	458	434	441	387	405	652
Afm	2303	2047	2715	3138	3717	1669	2301	2073	1490
Afmid	4860.91	4278	3798.02	2506	3383	2189	3973	4798	4316.62
Afp	8	12	11	38	513	308	32	25	13
Aftph	510	346	827	569	504	622	491	341	580
Aga	372	449	354	507	554	522	458	500	447
Agap1	266	233	279	259	265	346	200	224	285
Agap2	16	13	27	53	41	42	33	30	38
Agap3	308	368	303	334	375	373	307	238	229
Agbl2	0	0	3	1	3	0	0	0	1
Agbl3	59	41	69	78	52	90	73	62	44
Agbl5	73	66	89	74	64	52	47	51	51
Ager	0	0	0	0	2	3	0	0	1
Agfg1	475	308	719	538	568	598	392	356	532
Agfg2	731	627	705	490	475	688	478	532	431
Aggf1	375	266	468	384	374	343	358	274	397
Agk	160	139	139	164	234	189	207	193	158
Agl	1381	854.01	2010.13	1306	1192	991	844	746	1004
Agmat	3139	3234	2423	3049	3402	3716	3661	3527	3420
Agmo	1728	1457	2142	2191	2121	1550	1768	1693	1795
Ago1	301	211	512	353	335	242.78	192	209	194
Ago2	536	335	974	550	415	556	379	385	669
Ago3	275	163	439	377	313	193.22	204	212	313
Ago4	80	60	106	72	94	52	65	54	34
Agpat1	120	80	100	129	129	91	91	119	82
Agpat2	3200	3671	2285	3244	2927	4644	3818	4339	4554
Agpat3	5130.59	5467.79	4672.65	3649.19	3943	5717.03	4978.69	4817.89	6199.43
Agpat4	25	20	22	53	83	68	33	34	27
Agpat5	161	180	168	198	179	189	138	191	206
Agps	291	239	466	392	398	303	245	240	316
Agr2	0	0	0	0	0	0	1	0	0
Agrn	322	454	628	412	348	371	261	254	283
Agt	11380	11081	8778	10018	9125	16644	13369	12318	13701
Agtpbp1	158	142	183	162	173	170	172	104	131
Agtr1a	977	753	1130	973	1010	862	936	868	1001
Agtrap	108	147	140	227	204	335	110	81	125
Agxt	5386	4149	4446	2742	3514	4618	5663	7878	6169
Agxt2	2438	2792	2402	2947	3536	2328	3183	3157	2878
Ahctf1	1483	871	2157	1311	1133	1580	986	921	1947
Ahcy	133825	109636	102562	55009.2	66447.7	94835.1	126014	128293	174541
Ahcyl	11.58	14.93	34.62	19.59	0	11.4	26.58	7.59	27.06
Ahcyl1	908	445	1620	649	576	641	577	617	1089
Ahcyl2	268	267	424	318	268	417	264	248	302
Ahdc1	49	61	64	61	45	43	38	33	70
Ahi1	23	12	26	39	30	38	24	23	18
Ahnak	1658	1069	2222	4538	3898	3270	1702	1866	2833
Ahnak2	19	32	36	272	236	137	83	63	126
Ahr	812	502	1167	651	729	696	532	451	566
Ahrr	4	10	12	1	5	5	4	5	1
Ahsa1	2058.74	2872.44	1903.83	2094.13	2175.13	2475.36	2395.7	2262.38	1884.13
Ahsa2	375	369	490	439	387	385	425	299	294
Ahsg	155031	173617	139825	230861	245744	341810	243720	228778	212325
Ahsp	3	0	1	0	1	3	0	0	0
Aida	71	93	194	139	142	148	142	110	101
Aif1	49	96	144	121	183	124	39	45	20
Aif1l	2	2	8	17	39	13	11	7	10
Aifm1	1478	1201	1319	1479	1680	1526	1451	1198	1285
Aifm2	833	832	679	787	879	1187	692	694	937
Aifm3	25	12	44	19	15	6	10	16	21
Aig1	270	252	267	302	340	535	382	265	287
Aim2	12	9	34	39	30	42	13	6	19
Aimp1	497	525	595	680	705	742	596	567	537
Aimp2	136	147	130	171	203	240	140	118	157
Aip	222	244	215	265	225	295	216	226	173
Airim	35	37	43	72	76	58	47	52	51
Ajap1	4	0	0	7	9	8	3	2	0
Ajm1	0	0	0	1	0	0	3	0	0
Ajuba	41	64	77	105	93	136	35	34	47
Ak1	10	2	5	38	42	50	0	0	6
Ak2	3832	4406	4175	5704	4763	3126	3869	4206	3008
Ak3	7114	6802	8026	7091	7307	7042	7368	6840	7478
Ak4	3092	2650	3517	2622	2154	1784	2388	2326	1547
Ak5	2	0	1	4	0	3	0	2	2
Ak6	655.5	662.43	683.49	958.06	1006.03	1305.44	802.61	892.42	789.94
Ak7	2	1	13	3.02	4	7	1	12	5
Ak8	1	2	0	0	1	1	2	0	0
Akap1	1935	1740	2139	1431	1162	1313	1596	1731	2004
Akap10	291	211	478.77	259	264	223.97	225	255.35	358
Akap11	862	374	1469	654	649	624	633	611	1051
Akap12	114	119	123	195	209	114	118	126	139
Akap13	1545	879	2088	1193	1190	1156	1332	1103	1871
Akap14	0	0	0	0	0	0	0	2	0
Akap17b	51	22	104	32	18	42	23	20	17
Akap5	3	1	8	3	6	2	6	4	5
Akap6	10	5	2	15	22	5	7	7	1
Akap7	84	88	123	85	117	144	133	129	191
Akap8	398	368	550	473	402	430	329	335	381
Akap8l	252	256	242	237	233	239	189	196	159
Akap9	452	193	881	342	312	407	426	370	587
Akip1	68	63	78	77	68	56	60	73	72
Akirin1	644	595	663	690	714	962	660	585	762
Akirin2	97	69	131	79	105	76	70	84	103
Akna	38	65	73	101	63	86	30	39	46
Akr1a1	4032	4822	3550	4849	4528	5399	3524	3421	3265
Akr1b1	142	163	164	321	411	550	147	99	111
Akr1b10	14	25	25	45	56	61	17	16	11
Akr1b7	17	26	5	31	56	724	8	5	6
Akr1b8	45	38	38	160	148	152	43	52	54
Akr1c12	1979.78	1689.5	2170.05	2404.75	2219.96	1419.95	1851.46	1929.25	1714.72
Akr1c13	2883.22	2809.5	3094.95	3823.25	3173.04	2284.05	2422.54	2682.75	1967.28
Akr1c14	6294	2899	10386	7143	5064	3611	3732	2501	3085
Akr1c18	0	1	0	24	165	168	1	1	0
Akr1c19	3862	2974	4892	5531	3703	2913	2140	2287	2676
Akr1c20	1578	1888	1981	2435.36	2744	1206	1106	1033	732
Akr1c21	0	0	0	0	2	2	0	0	0
Akr1c6	18097	16813	22533	29521	26702	11409	14719	15154	10382
Akr1d1	4211	2574	4077	3234	4441	3808	3836	3053	4948
Akr1e1	535	437	518	489	717	541	565	560	458
Akr7a5	1758	1828	1382	1257	1073	1426	1517	1418	1466
Akt1	905	977	1133	1335	1213	1729	740	761	734
Akt1s1	622	612	423	510	428	859	520	480	484
Akt2	985	774	1084	782	763	803	663	711	746
Akt3	90	69	115	141	137	137	87	70	120
Aktip	183	166	221	252	216	273.01	210	195	181
Alad	2371	2442	1905	2192	2378	1686	1911	1852	1776
Alas1	32083	28482	39118	24807	30717	13542	19153	20747	12008
Alas2	1386	1486	1294	2099	1451	639	1454	1959	898
Alb	1434824	1504017	1486267	1246492	1752173	1498478	1763795	1498869	1501284
Albfm1	618	640	749	800	842	451	702	631	434
Alcam	688	421	1161	1309	1290	1332	643	485	643
Aldh16a1	1641	1896	1339	1290	1186	1781	1673	1484	1484
Aldh18a1	18	13	35	54	69	123	26	21	20
Aldh1a1	34478.8	40575.8	31236.9	40559.3	36723.7	19246.6	25966	25834	24862.5
Aldh1a2	3	5	1	20	4	15	2	12	10
Aldh1a3	19	19.15	31	28	19.03	42.05	12	16.02	19.02
Aldh1a7	3021.16	3393.23	2874.08	4975.65	4352.32	5227.43	2873	2417	3172.45
Aldh1b1	552	644	480	1209	2298	3330	1203	905	1224
Aldh1l1	24834	23159	17957	19596	19014	34987	26827	24638	29773
Aldh1l2	14	9	7	57	34	86	10	6	7
Aldh2	18087	18188	16639	16011	13533	20579	18620	16870	17890
Aldh3a1	0	1	0	2	3	0	2	1	1
Aldh3a2	6827	5501	8513	7377	6673	1822	6988	7661	9979
Aldh3b1	46	45	44	75	65	170	36	19	23
Aldh3b2	1	0	1	0	0	0	1	0	0
Aldh3b3	0	0	2	6	5	7	4	3	0
Aldh4a1	4146	3045	4534	3705	3430	2680	3196	3272	4220
Aldh5a1	901	565	1234	612	575	480	601	642	974
Aldh6a1	8535	6473	10498	6659	7860	5932	9015	7804	9570
Aldh7a1	9438	9790	8264	8698	8452	9211	9368	8890	9051
Aldh8a1	7116	6884	6577	6781	6663	7557	6661	6275	6420
Aldh9a1	4018	2897	4429	2516	2763	1916	3405	3526	4719
Aldoa	756	750.5	727	680	591	971.5	679	591.5	754
Aldob	123803	132014	103290	94092	97474	144598	190193	178556	191266
Aldoc	458	301	377	407	610	205	512	406	279
Alg1	523	598	471	523	446	597	529	511	435
Alg10b	676	260	1412	511	448	452	412	416	751
Alg11	585	447	970	566	495	541	474	446	598
Alg12	146	198	143	151	157	214	181	173	126
Alg13	49	39	107	83	67	47	51	49	51
Alg14	147	241	160	220	243	257	196	160	134
Alg2	248	265	323	292	271	472	254	267	215
Alg3	152	185	95	117	142	216	107	94	140
Alg5	414	426	377	463	403	443	390	382	412
Alg6	113	78	178	185	177	100	144	102	98
Alg8	65	57	55	87	104	131	57	74	67
Alg9	352	396	310	356	338	361	346	323	318
Alk	1	0	0	0	0	0	0	0	0
Alkbh1	82	80	85	81	93	64	92	84	78
Alkbh2	89	105	111	131	107	181	86	78	39
Alkbh3	168	221	203	171	245	231	223	191	208
Alkbh4	41	43	48	55	58	49	39	32	37
Alkbh5	1957	1491	2605	1680	1440	1936	1252	1236	1827
Alkbh6	182	183	110	213	213	223	251	244	216
Alkbh7	204	215	173	198	274	259	203	216	149
Alkbh8	65	42	145	67	66	53	78	49	100
Alms1	42	59	115	98	107	52	38	34	54
Alox12	7	10	9	23	20	34	15	16	11
Alox12e	1	0	0	1	3	2	0	0	0
Alox15	2	5	0	11	10	14	2	2	13
Alox5	0	0	1	11	8	20	0	0	1
Alox5ap	58	67	56	132	141	418	72	56	37
Alox8	0	0	0	1	0	0	0	0	0
Aloxe3	0	0	0	2	2	0	0	0	0
Alpk1	25	37	61	75	77	52	63	38	35
Alpk2	2	1	1	4	2	1	2	0	0
Alpk3	0	0	0	0	1	0	0	0	2
Alpl	229	185	291	83	101	120	248	259	263
Alppl2	0	0	0	2	0	0	0	0	0
Als2	1433.22	1049.72	1759.15	1383.69	1067.99	1520	1014.65	893.59	1380.9
Als2cl	421	260	376	236	240	423	243	215	342
Alx4	0	0	0	0	0	0	1	0	0
Alyref	527	730	455	751	686	866	671	761	708
Alyref2	42	61	42	35	49	86	47	41	48
Amacr	3031	3059	3137	3025	3631	2867	3721	3668	2728
Ambp	41754	46796	33533	62507	50406	91927	42154	39825	31444
Ambra1	280	236	364	243	263	279	228	184	320
Amd1	1273.84	719.84	1426.91	1477.92	1317.64	1154.43	869.75	834.09	881.51
Amd2	5.16	5.16	10.09	12.08	5.36	16.57	3.25	1.91	5.49
Amdhd1	4025	3272	3440	2102	2543	3946	4216	4227	4465
Amdhd2	432	478	397	594	570	525	518.52	497	374
Amer1	159	109	237	182	121	158	77	72	82.01
Amer2	7	3	20	15	5	8	1	3	1
Amer3	0	0	0	1	0	0	0	0	0
Amfr	6482	5978	7228	7583	6228	6371	5824	5830	7065
Amh	0	3	0	0	0	0	0	0	2
Amhr2	1	3	1	3	2	4	4	3	0
Amigo1	135	134	205	163	117	121	65	75	89
Amigo2	206	195	262	136	128	135	151	115	135
Amigo3	11	5	12	6	14	18	14	7	9
Ammecr1	23	21	45	40	27	15	12	15	32
Ammecr1l	977	744	1337	845	855	813	750	571	928
Amn	0	1	2	7	2	4	0	2	3
Amn1	140	201	264	108	163	151	160	166	172
Amot	190	80	309	173	180	147	102	70	191
Amotl1	307	322	362	517	546	473	391	379	429
Amotl2	502	564	642	448	359	336	289	505	373
Ampd2	95	114	168	127	108	154	83	76	82
Ampd3	15	29	21	32	40	62	23	30	25
Amph	0	2	1	4	0	1	0	0	2
Amt	869	920	753	776	899	896	1202	1172	1325
Amy1	3824	2903	4252.29	4481.15	5025	5100	3846	3643.26	4971.87
Amy2a1	13.31	0	0	0	0	0	0	0	4.78
Amy2a2	0.35	0.04	0.12	0	0.04	0.05	0	0	0.06
Amy2a3	0.35	0.04	0.12	0	0.04	0.05	0	0	0.06
Amy2a4	0.35	0.04	0.12	0	0.04	0.05	0	0	0.06
Amy2a5	7.64	0.88	2.63	0	0.88	1.85	0	0	1.05
Amz1	12	5	12	60	34	36	21	8	14
Amz2	292	257	333	421	461	500	264.29	257.01	200
Anapc1	1189	916	1511	969	908	1021	770	794	977
Anapc10	51	43	73	75	69	85	57	56	50
Anapc11	156	143	121	144	154	174	188	179	151
Anapc13	516	614	405	564	593	647	647	641	548
Anapc15	155.98	215	102	193	204	236	152	164	119
Anapc15-ps	1.02	0	0	0	0	0	0	0	0
Anapc16	454	525	372	603	646	935	541	434	449
Anapc2	404	378	449	447	405	490	405	370	372
Anapc4	279	189	356	269	322	373	252	244	290
Anapc5	1227	1273	1185	1311	1320	1604	1152	1118	1164
Anapc7	225	228	247	293	309	261	232	179	233
Ang	2806.98	2962.98	2896.98	2892.96	2226.95	4797.51	6273	3809.17	3499.99
Angel1	34	22	50	30	24	18	23	32	26
Angel2	462	342	556	513	516	494	375	379	385
Angpt1	10	11	37	36	34	25	10	12	24
Angpt2	27	16	37	31	31	24	15	13	11
Angpt4	0	0	0	0	1	4	0	0	2
Angptl1	0	0	1	2	0	3	0	2	3
Angptl2	220	219	220	720	711	338	188	284	232
Angptl3	3981	2296	4007	2832	2933	4881	4101	3292	5368
Angptl4	3460	4500	3533	2995	3834	2254	5867	4241	5484
Angptl6	272	347	234	258	162	226	180	211	149
Angptl7	14	2	7	93	17	30	11	16	19
Angptl8	194	173	219	973	402	410	67	101	66
Ank	345	341	443	349	353	392	368	300	291
Ank1	2	5	0	8	2	0	1	1	2
Ank2	58	34	83	53	95	95	91	62	79
Ank3	489	247	524	316	312	581	396	352	568
Ankdd1a	0	0	0	1	0	0	0	0	0
Ankdd1b	0	0	1	0	0	0	0	0	1
Ankef1	0	0	0	0	2	0	0	2	0
Ankfy1	794.74	793.97	1467.67	791.48	842.12	865.62	698.13	667.68	857.49
Ankhd1	545.76	268.49	954.75	437.8	437.04	440.45	420.77	353.58	596.68
Ankib1	458	308	830	562	465	525	408	340	543
Ankle1	0	0	3	2	2	2	0	0	0
Ankle2	532	414	840	514	497	492	422	406	521
Ankmy1	0	1	1	3	0	5	0	0	0
Ankmy2	145	158	151	203	190	192	137	134	138
Ankra2	76	47	77	89	71	87	63	61	62
Ankrd1	4	4	2	15	34	47	10	2	5
Ankrd10	83	56	149	171	203	175	85	71	117
Ankrd11	581	465	819	654	594	755	473	478	635
Ankrd12	141	93	173	174.58	160.34	144.44	144	151	136.59
Ankrd13a	425	442	410	565	464	704	345	294	370
Ankrd13b	14	11	15	25	36	42	12	10	12
Ankrd13c	555	379	636	474	518	565	638	429	875
Ankrd13d	1	1	3	2	6	16	0	1	4
Ankrd16	72	74	74	99	65	86	64	77	66
Ankrd17	903.05	571.19	1791	805	724	622	707	742	1268.55
Ankrd2	2	7	6	8	3	6	17	8	12
Ankrd22	0	0	0	0	0	14	0	0	0
Ankrd23	0	7	8	4	11	15.79	9	0	9
Ankrd24	41	58	50	36	57	75	30	44	44
Ankrd26	41	17	55	34	39	38	24	14	36
Ankrd27	523	398	694	513	586	700	363	317	422
Ankrd28	846	438	1436	797	670	762	748	607	1062
Ankrd29	10	7	17	6	11	1	7	4	0
Ankrd33b	545	332	710	341	363	188	595	538	834
Ankrd34a	0	0	0	3	1	2	0	0	0
Ankrd35	3	1	0	8	2	7	3	1	1
Ankrd37	5	14	7	24	8	14	10	0	6
Ankrd39	30	55	46	57	46	65	47	41	43
Ankrd40	762	648	637	736	682	1140	698	772	854
Ankrd40cl	13	7	0	2	10	6	16	17	19
Ankrd42	11	16	10	17	16	16	10	19	13
Ankrd44	192	115	191	204	201	197	122	137	157
Ankrd45	0	0	0	1	1	0	0	0	0
Ankrd46	926	1007	1142	907	946	774	859	774	728
Ankrd49	75	51	112	72	97	80	104	66	89
Ankrd50	240	196	314	316	319	337	120	166	244
Ankrd52	283	161	402	264	189	226	177	137	270
Ankrd54	102	84	78	122	108	139	81	47	57
Ankrd55	5	7	11	25	41	61	9	17	7
Ankrd6	2	7	8	6	6	5	0	4	6
Ankrd66	0	0	0	2	0	3	1	0	0
Ankrd9	62	57	53	79	72	59	43	50	36
Anks1	250	251	353	250	246	305	216	182	266
Anks1b	1	0	0	0	2	0	0	0	0
Anks3	124	108	134	134	133	171	92	89	78
Anks4b	612	420	811	684	714	573	646	382	590
Anks6	12	1	6	10	10	10	5	1	7
Ankub1	12	7	8	2	1	2	2	5	3
Ankzf1	191	237	228	204	215	198	198	216	207
Anln	9	17	17	56	74	47	10	15	16
Ano1	80	33	79	276	241	219	85	70	81
Ano10	208	256	246	387	422	715	265	224	208
Ano2	0	8	0	1	1	3	6	1	0
Ano3	0	0	0	0	1	1	0	2	0
Ano4	1	2	0	4	7	5	0	1	0
Ano5	1	2	1	7	7	0	0	4	0
Ano6	212.24	193	244.55	321.31	305.3	395.2	122	143	193
Ano8	57	41	53	52	43	79	61	63	47
Ano9	0	0	0	0	0	1	1	0	2
Anp32a	428.27	393	424.45	375.51	464.12	378	577.88	555.96	574.53
Anp32b	34	38	52	37	31	35	32	26	40
Anp32e	119	80	148	134	114	111	119	122	195
Anpep	1172	782	1878	893	822	511	812	655	1168
Antkmt	498	678	465	837	780	740	540	562	460
Antxr1	33	16	39	109	170	64	35	33	43
Antxr2	721	485	767	681	809	1153	773	596	908
Anxa1	59	60	69	270	235	512	106	85	116
Anxa10	1	1	0	0	5	0	0	0	0
Anxa11	319	316	477	310	274	273	291	245	384
Anxa13	14	10	22	42	74	46	15	9	12
Anxa2	154	177	149	695	644	1196	234	189	144
Anxa3	70	35	74	194	205	227	106	51	74
Anxa4	896	940	861	1209	1366	1390	1060	822	775
Anxa5	1381	1419	1318	2384	2947	3184	1515	1393	1475
Anxa6	3281	2928	3025	2453	2468	4421	2987	3001	3564
Anxa7	2886	2844	2855	3321	2988	3314	2689	2497	2568
Anxa8	0	0	2	40	2	31	2	2	6
Anxa9	8	11	11	30	46	35	19	12	11
Aoah	24	48	84	65	93	95	32	39	36
Aoc1	2	0	2	4	15	11	7	6	4
Aoc1l1	0	1	0	0	0	0	0	0	0
Aoc2	6	6	3	4	5	3	6	3	9
Aoc3	5	1	2	3	6	4	4	3	0
Aopep	463	597	587	584	626	564	535	538	442
Aox1	2096	2563.01	2481	2684	1762	1245	1302	1369	995
Aox2	1	0	0	2	4	3	2	3	1
Aox3	7709	5474	11239	6084	6122	3020	5148	5780	3614
Ap1ar	267	253	326	371	298	356	288	257	287
Ap1b1	1056	992	1134	771	784	1001	866	821	1104
Ap1g1	1895	1252	2745	1361	1460	1619	1342	1294	1978
Ap1g2	129	124	127	95	112	156	83	66	60
Ap1m1	179	181	211	137	177	220	161	183	197
Ap1m2	8	8	4	28	39	18	14	3	2
Ap1s1	316	391	273	585	670	619	507	477	343
Ap1s2	29	37	64	82	109	89	48	38	38
Ap1s3	14	9	16	26	38	26	10	16	21
Ap2a1	318	244	399	296	224	316	234	226	269
Ap2a2	1297	1230	1611	1226	1129	1857	911	873	1075
Ap2b1	1038	838	1450	1043	903	1152	957	927	1196
Ap2m1	4332	4469.68	3842	4121	4322.47	6369	4310	4116	4583
Ap2s1	1170	1519	913	1365	1402	1606	1349	1249	1160
Ap3b1	696	545	901	590	553	741	560	543	616
Ap3d1	855	846	1160	716	660	1113	779	725	938
Ap3m1	1528	958	1979	1172	1316	1573	1500	1221	1604
Ap3m2	31	49	32	69	74	84	23	39	32
Ap3s1	228	225	370	427	337	419	265	235	225
Ap3s2	516	490	494	510	505	475	429	468	475
Ap4b1	505.25	562.08	485.56	423.36	455	483	562	512.08	571
Ap4e1	61	66	141.03	153.01	94	130	77	78	108
Ap4m1	236	271	336	252	303	290	243	228	211
Ap4s1	173	123	146	146	157	146	164	164	172
Ap5b1	49	50	84	46	49	59	47	51	58
Ap5m1	244	172	324	230	232	259	207	156	227
Ap5s1	177	249	174	200	147	236	138	157	160
Ap5z1	81	57	86	53	79	89	62	57	49
Apaf1	152	110	198	239	235	199	150	64	136
Apba1	14	8	28	32	35	42	20	16	19
Apba2	0	1	3	0	0	3	4	1	5
Apba3	699	818	535	510	520	663	697	472	599
Apbb1	30	15	11	29	20	18	5	8	16
Apbb1ip	26	20	44	47	31	34	9	12	20
Apbb2	273	182	334	205	193	196	188	195	275
Apbb3	153	216	122	94	99	101	272	284	250
Apc	546	320	1001	461	432	457	447	343	570
Apc2	2	10	8	7	6	14	1	7	5
Apcdd1	2	1	1	4	14	18	2	6	2
Apcs	1084	1212	1288	2755	2226	16750	4043	1113	1222
Apeh	1047	1121	1023	1030	898	1070	976	859	737
Apex1	562	669	490	1001	872	842	490	541	562
Apex2	171	207	177	210	165	175	191	168	261
Aph1a	1637	1676	1360	1336	1111	1706	1684	1721	1720
Aph1b	103.48	59	108.67	87.61	99.81	148.96	86.4	61.49	79.86
Aph1c	29.52	25	26.33	88.39	69.19	86.04	40.6	36.51	32.14
Api5	1304	1009	1828	1443	1375	1509	1309	1141	1714
Apip	248	300	197	236	321	224	348	302	274
Aplf	31	45	49	96	70	89	33	47	27
Apln	1	0	1	6	1	0	0	0	0
Aplnr	0	0	3	5	1	0	0	0	1
Aplp1	3	4	6	13	17	4	4	5	3
Aplp2	3344	2411.59	4641	3123	2984	2960	2465	2544	3465
Apmap	834	901	797	1114	1007	1043	770	886	913
Apoa1	194585	189750	163106	150931	161857	137559	236383	237956	259726
Apoa2	191819	205162	145885	179742	150826	132863	203101	226098	179542
Apoa4	15332	17782	9871	8438	27729	19004	33996	30759	139887
Apoa5	33277.5	43276.4	31629.1	27408	26470.3	31037.3	28338.5	30913.1	37983.8
Apob	223939	90154	399865	114760	117113	117140	147373	130346	297429
Apobec1	242.95	288.56	398.68	519.33	550.8	824.62	199.94	238.12	187.53
Apobec2	0	0	0	0	1	2	0	0	0
Apobec3	51	71	90	117	141	213	45	76	42
Apobr	11	15	28	45	39	60	10	10	18
Apoc1	76854	93251	59156	96165	93325	88585	97463	105073	83673
Apoc2	5555.3	5854.16	4529.88	4482.21	9507.2	8795.95	7361.08	6624.34	8139.68
Apoc2l	215.47	262.71	244.65	414.77	446.21	401.79	231.55	315.81	366.38
Apoc3	32425	38817	23163	32338	35681	47756	36371	38225	37659
Apoc4	32444.2	33017.1	24780.5	28211	29128.6	36442.2	33859.4	35625.8	39294.9
Apod	0	3	1	0	0	2	2	0	0
Apoe	458350	517852	334327	519646	443136	533078	525981	535406	464870
Apof	16204	22022	17024	17929	17675	16738	19866	18971	17620
Apoh	56477	58326	47597	53523	56536	48921	60795	63049	54876
Apol10b	4	10	4	1	0	3	4	0	4
Apol11a	0	0	0	1	0	0	0	0	0
Apol11b	1	1	2	10	4	7	1	2	3
Apol6	0	1	0	1	0	0	0	0	0
Apol7a	2533	1996	3083	1903	2412	1732	2890	2454.99	1563.99
Apol7b	1.5	1	3	3.12	0	0	2	2.97	0
Apol7c	5	6	12	10.88	6	1	4	2	0
Apol7e	1.5	6	1	6	8	7	7	3.03	9.01
Apol8	0	0	0	1	0	0	0	0	0
Apol9a	883.34	3306.54	2443.79	1260.23	866.41	1197.57	1191.76	1304.52	594.29
Apol9b	1639.66	4365.46	3807.21	2061.77	1586.59	1576.43	2115.24	2285.48	1165.71
Apold1	33	18	30	42	30	46	21	19	29
Apom	8051	8048	6566	7773	9530	10335	7852	7066	6417
Apon	5624	7252	5858	5539	6026	6874	9408	7878	7168
Apoo	357	365	372	325	394	365	336	372	393
Apool	224	197	307	347	371	201	268	262	257
App	1239	1122	1308	2140	2123	2690	1200	1160	1558
Appbp2	392	222	630	346	325	283	342	266	383
Appl1	104	43	222	131	145	112	108	98	193
Appl2	228	151	343	233	246	185	182	179	222
Aprt	868	864	685	782	1053	1397	1036	903	1048
Aptx	273	260	301	259	332	242	239	261	254
Aqp1	2385	2574	2444	3477	3361	3151	2242	2417	2262
Aqp11	451	387	658	333	350	210	383	359	256
Aqp12	0	0	1	0	0	0	0	0	0
Aqp3	2	0	1	1	1	1	1	0	2
Aqp4	159	87	170	67	62	51	101	142	381
Aqp5	0	0	0	1	0	0	0	0	3
Aqp7	2	3	1	1	5	0	0	3	1
Aqp8	332	339	234	629	575	435	206	220	158
Aqp9	6566	6307	7832	6310	8066	5822	6393	5880	4653
Aqr	444	349	601	360	354	442	332	339	480
Ar	158	88	362	145	121	57	166	174	394
Araf	1097	957	947	834	826	1025	966	982	1204
Arap1	835	804	991.78	749	831.67	1239	596	551	678.84
Arap2	435	248	770	517	459	654	465	355	527
Arap3	142	177	183	236	182	172	146	156	174
Arc	5	10	2	1	5	2	0	1	3
Arcn1	2269.94	1562	2998.17	2219.15	2248	3396.23	2313	1931	2718.57
Areg	0	0	0	4	2	24	0	0	0
Arel1	1250	1221	1798	951	880	807	1036	1073	1598
Arf1	2706	2858	2757	2758	2845	4340	2846	2625	3224
Arf2	163	188	208	272	325	382	134	136	125
Arf3	457	447	582	549	463	590	398	396	468
Arf4	697	614	994	598	653	829	803	686	847
Arf5	856	741	649	1138	1057	1173	882	781	694
Arf6	646	590	615	862	867	1152	568	629	600
Arfgap1	255	339	335	330	275	403	258	336	247
Arfgap2	2440	2638	2417	2607	2748	2861	2526	2747	2267
Arfgap3	161	198	156	240	242	608	143	138	72
Arfgef1	1239	581	2594	952	799	850	960	784	1708
Arfgef2	1076	560	1683	708	594	741	604	582	1126
Arfgef3	0	0	1	5	7	2	0	0	0
Arfip1	323.46	264.73	406.88	450	412.39	544	331.88	350.48	375.64
Arfip2	184	188	157	175	211	229	160	147	160
Arfrp1	189	183	161	232	215	193	200	152	187
Arg1	45369	39990	36560	27674	31943	67514	55710	57681	76169
Arg2	9	11	12	9	22	51	9	3	17
Arglu1	135	87	186	161	155	144	165	115	147
Arhgap1	137	186	208	223	272	285	193	157	144
Arhgap10	42	44	66	101	122	132	67	98	58
Arhgap11a	13	7	20	70	67	30	13	7	12
Arhgap12	302	201	534	333	295	362	284	183	283
Arhgap15	35	29	49	84	71	76	32	25	40
Arhgap17	71	82	136	124	107	85	46	57	101
Arhgap18	102	72	228	112	140	151	106	87	79
Arhgap19	64	70	124	255	266	367	76	55	101
Arhgap20	0	1	1	1	4	7	2	0	5
Arhgap21	412	187	868	303	333	278	205	205	351
Arhgap22	2	4	2	34	40	76	9	8	8
Arhgap23	267	216	223	257	246	196	155	217	283
Arhgap24	103	47	98	140	150	220	84	71	122
Arhgap25	52	51	59	105	115	154	81	45	51
Arhgap26	190	178	210	159	139	155	181	135	205
Arhgap27	63	50	42	59	65	85	38	53	66
Arhgap28	8	13	15	33	43	33	10	10	23
Arhgap29	904	621	1666	837	807	689	619	498	948
Arhgap30	68	103	118	201	179	249	74	62	85
Arhgap31	414	409	394	393	283	280	281	313.59	385
Arhgap32	218	100	374	212	194	119	135	133	210
Arhgap33	3	2	4	5	7	0	1	1	3
Arhgap35	2464	1572	3695	2154	1925	2057	1477	1473	2100
Arhgap36	1	6	0	0	7	0	0	2	1
Arhgap39	36	14	49	44	53	69	21	21	22
Arhgap4	72	48	70.31	78	112.47	104.43	41	42	35
Arhgap42	693	373	1265	438	355	342	465	443	813
Arhgap44	10	3	13	35	45	65	17	9	9
Arhgap45	167	164	184	312	282	289	185	189	192
Arhgap5	1055	560	2092	840	806	901	1338	773	1591
Arhgap6	68	39	100	64	87	54	30	33	34
Arhgap8	2	1	0	2	1	4	0	1	2
Arhgap9	38	48	53	131	115	185	66	40	52
Arhgdia	299	270	391	469	373	590	282	260	337
Arhgdib	133	183	172	395	463	729	188	201	131
Arhgef1	126	128	200	141	109	180	98	108	131
Arhgef10	60	80	63	94	113	75	53	93	77
Arhgef10l	341	311	428	264	293	449	242	222	285
Arhgef11	470	288	641	329	317	366	262	264	403
Arhgef12	3741	2228	6139	3173	2566	3097	2429	2466	3993
Arhgef15	99.16	128	124	122	163	108	118	112	131
Arhgef16	86	58	74	127	135	132	77	46	64
Arhgef17	103	66	91	220	198	199	113	101	99
Arhgef18	300	227	495	319	247	330	218	229	342
Arhgef19	275	184	322	219	219	302	177	224	287
Arhgef2	96.8	112	132.08	186	151.09	391	60	103	80
Arhgef25	11	6	5	41	44	58	24	13	10
Arhgef26	944	597	1422	661	694	547	743	676	784
Arhgef28	1	2	12	13	16	5	4	1	10
Arhgef3	674	526	797	627	671	538	849	712	862
Arhgef33	2	0	0	2	0	0	1	0	0
Arhgef37	335	415	330	163	292	228	375	312	213
Arhgef38	0	0	5	0	0	0	0	0	0
Arhgef39	0	5	2	3	26	4	0	1	1
Arhgef4	3	1	4	5	10	12	3	2	2
Arhgef40	125	111	197	157	158	125	121	114	105
Arhgef5	521	481	562	533	545	779	377	427	462
Arhgef6	89	54	111	154	165	188	64	74	80
Arhgef7	332	335.25	446	309.01	294.71	291	216.34	183	396.97
Arhgef9	53	14	63	39	65	30	54	51	48
Arid1a	344	218	508	290	250	262	184	213	411
Arid1b	342	221	526	323	263	345	255	240	329
Arid2	327	187	637	294	274	309	239	247	424
Arid3a	24	31	31	52	48	94	23	17	39
Arid3b	24	30	27	16	16	35	17	14	18
Arid4a	178	114	239	205	190	188	221	137	215
Arid4b	167	85	281	158	170	142	171	109	216
Arid5a	23	25	21	66	47	73	37	23	19
Arid5b	1006	921	1419	697	666	629	853	769	913
Arih1	783	457	1331	649	678	681	693	532	940
Arih2	1050	957	1236	1368	1047	1410	886	960	1353
Ark2c	3	2	1	2	0	5	3	5	3
Ark2n	378	227	380	328	340	328	358	281	426
Arl1	1297	1091	1860	1840	1783	1935	1878	1370	1604
Arl10	35	30	23	40	31	36	44	25	33
Arl11	13	4	8	47	41	93	25	19	24
Arl13b	116	109	187	79	113	147	141	120	158
Arl14	0	0	0	0	1	2	0	1	0
Arl14ep	120	85	190	146	146	160	96	97	111
Arl15	201	153	195	92	136	172	343	337	318
Arl16	43	52	48	57	59	63	61	43	45
Arl2	65	65	83	75	77	91	61	60	58
Arl2bp	74	72	60	202	211	232	105	94	86
Arl3	95	100	98	123	128	191	178	135	133
Arl4a	558	549.02	751.44	300	273.03	672	821	903	1017
Arl4c	63	50	57	111	105	152	37	38	43
Arl4d	608	835	453	445	675	717	1329	822	1557
Arl5a	1851	995	3418	1975	1774	1631	1509	1166	1729
Arl5b	889	383	1305	613	678	595	647	455	971
Arl5c	5	8	7	15	23	18	9	9	5
Arl6	12	19	42	59	49	79	36	37	33
Arl6ip1	4046	4689	4734	4797	4786	3817	3945	4270	3210
Arl6ip4	321	307	281	402	369	442	294	290	306
Arl6ip5	457	510	453	692	734	842	500	488	394
Arl6ip6	160	91	164	143	156	109	119	119	94
Arl8a	53	67	82	73	39	75	40	34	46
Arl8b	826	656	1134	748	812	852	823	669	1045
Armc1	826	591	1029	894	859	788	816	649	850
Armc10	131	142	142	201	236	202	106	114	120
Armc2	1	6	3	3	5	4	4	1	0
Armc3	0	0	0	1	2	1	1	0	0
Armc5	98	88	125	90	107	112	79	85	102
Armc6	83	97	80	92	94	121	100	87	97
Armc7	39	18	29	42	43	47	25	18	27
Armc8	280	156	317	210	250	220	215	197	308
Armc9	40	34	40.16	75.01	42	65.41	42.14	59	35
Armcx1	30	12	22	31	43	38	29	19	26
Armcx2	36	36	51	105	118	73	28	32	37
Armcx3	106	84	143	190	178	220	126	87	84
Armcx4	29	30	43	92	107	140	27	23	26
Armcx5	27.01	38.86	63.16	41.36	36.66	58.42	43.32	55.97	101.34
Armcx6	8	8	8	30	20	20	6	20	5
Armh3	71	54	93	39	53	55	38	49	87
Armh4	2	0	2	4	5	1	1	8	8
Armt1	183	213	248	263	248	439	202	199	215
Arnt	509	322	766	428	432	411	279	306	518
Arnt2	0	0	0	4	10	20	0	3	0
Arpc1a	817	819	909	1081	1131	1229	964	823	740
Arpc1b	459	568	616	1140	1245	1317	601	520	431
Arpc2	1444	1329	1660	1713	1753	2012	1577	1327	1319
Arpc3	1124	1293	899	1525	1499	1913	1361	1311	1081
Arpc4	939	1169	811.99	1362.96	1332.97	1519	1028	1041	943
Arpc5	1103	1088	1594	1406	1582	1696	1237	1065	1098
Arpc5l	565	595	497	809	757	926	618	599	499
Arpin	132	132	101	107	110	128	134	155	117
Arpp19	812	772	708	1069	931	1295	589	644	694
Arpp21	2	3	1	1	0	0	5	0	0
Arrb1	433	454	525	794	769	851	445	422	459
Arrb2	128	145	161	207	192	308	122	128	100
Arrdc1	37	51	47	79	81	78	36	28	22
Arrdc2	149	144	200	138	145	92	142	142	107
Arrdc3	839	699	1439	1792	1512	264	374	522	467
Arrdc4	284	219	242	194	208	324	300	257	275
Arsa	303	155	407	200	191	126	156	225	251
Arsb	240	152	326	214	208	202	149	140	187
Arsg	333	274	368	115	229	295	390.71	395.99	547
Arsi	1	1	1	5	0	2	4	2	0
Arsk	147	130	198	147	176	217	131	152	173
Art2b	0	1	4	3	6	3	0	2	0
Art3	38	62	51	118	89	97	32	45	45
Art4	88	96	101	244	300	198	117	140	107
Art5	0	0	0	0	0	0	1	0	0
Arv1	20	26	26	17	19	33	19	20	23
Arvcf	135	109	155	190	163	194	97	128	138
Arxes1	0	1.96	0	0	0	0	0	0	0
Arxes2	2	2.04	2	5	6	1	0	0	3
As3mt	1227	1220	1011	1054	1078	1632	1727	1607	1750
Asah1	929	816	1305	1568	1719	1761	858	815	807
Asah2	363	219	580	375	413	293	323	270	492
Asap1	163	149	297	312	223	209	141	150	186
Asap2	35	34	50	51	42	66	24	30	92.01
Asap3	132	127	223	149	99	177	42	47	38
Asb1	163	157	188	154	139	173	125	150	121
Asb10	0	0	0	4	0	0	0	0	0
Asb13	307	236	295	333	244	334	286	237	249
Asb15	0	0	0	0	0	0	0	0	1
Asb16	0	0	0	0	0	0	1	0	0
Asb18	0	0	0	0	0	0	3	0	0
Asb2	11	8	33	7	36	12	8	5	12
Asb3	133	160	191	225	170	183	153	134	139
Asb4	5	2	4	4	8	16	4	2	7
Asb5	2	1	0	0	0	1	0	0	3
Asb6	111	138	105	149	161	246	101	93.94	116
Asb7	154	95	265	100	85	125	99	115	169
Asb8	248	244	222	290	264	293	209	181	197
Ascc1	309	317	231	271	440	430	341	328	299
Ascc2	465	484	465	440	379	498	354	313	384
Ascc3	703	387	1463	588	533	608	484	340	765
Ascl2	0	0	0	0	2	0	0	0	0
Ascl3	1	0	2	0	0	0	0	2	0
Ascl4	0	0	0	0	0	1	0	0	0
Asdurf	0	8.34	9.31	0	0	15.79	0	8.68	4.85
Asf1a	53	36	77	60	46	65	47	36	70
Asf1b	5	2	7	24	24	14	0	4	3
Asgr1	5442	6202	5684	5599	5356	6134	6834	6447	6032
Asgr2	3862	4560	3282	3818	3694	3634	3965	4009	3787
Ash1l	608	358	1167	530	493	517	470	409	773
Ash2l	305	238	325.54	316	361.27	362	249	233	302
Asic2	0	0	0	2	0	0	0	0	0
Asic3	0	0	0	0	1	0	0	0	0
Asic5	45	41	65	38	39	13	116	75	77
Asl	30397	30112	19629	12936	14745	36323	49103	52330	74119
Asns	46	87	66	253	169	876	278	349	456
Asnsd1	627	415.66	871.69	613	734	707.21	681	561.32	664.15
Aspa	282	243	390	321	355	240	272	423	280
Aspdh	1907	1885	1399	1164	1122	1148	1962	1712	1890
Aspg	1567	1519	1606	1090	862	1216	1335	1271	1114
Asph	678	445	896	723	754	828	612	537	622
Asphd2	0	0	0	1	1	0	0	0	1
Aspm	12	10	19	36	31	21	10	3	6
Aspn	0	0	6	2	4	3	2	2	0
Asprv1	1	1	0	9	5	105	1	2	0
Aspscr1	1063	1020	962	731	696	802	844	838	923
Asrgl1	233	226	246	251	336	534	247	253	292
Ass1	105448	93436.5	61822.8	59759	67877.1	149395	124117	136371	193907
Aste1	63	45	60	70	75	75	46	52	31
Astn1	1	3	1	3	2	0	0	4	2
Astn2	43	55	47	110	101	74	57	39	55
Asxl1	329	272	487	303	258	325	207	233	326
Asxl2	477	358	944	511.08	514	397	357	388	562
Asxl3	2	1	2	4	6	0	4	1	1
Atad1	660	445	1050	657	711	724	691	606	789
Atad2	79	51.05	136	166	132.06	87	53	38	45
Atad2b	219	113	531	235	211.03	215	208	202	322
Atad3a	1164	1139	1091	835	879	980	1041	1146	1549
Atad5	22	6	23	25	19	19	12	4	8
Atat1	46	55	58	40	56	81	46	22	21
Atcay	0	0	0	0	0	1	0	1	0
Ate1	457	399	730	488	500	517	465	415	549
Atf1	216	108	347	207	171	223	133	121	257
Atf2	345	220	548	317	362	360	339	272	373
Atf3	45	49	23	80	50	131	44	40	62
Atf4	1443	1412	1143	1455	1305	2413	1440	1276	1425
Atf5	413	467	405	454	406	1473	542	459	965
Atf6	1798	1353	2424	1750	1469	2727	1488	1393	1912
Atf6b	158	184	160	156	164	298	149	163	191
Atf7	300	214.37	443	289	245	231	185	203	341
Atf7ip	325	264	681	372	408	301	226	226.01	376
Atf7ip2	0	0	0	0	0	0	0	0	2
Atg10	45	21	64	36	53	41	63	35	37
Atg101	467	557	426	528	650	660	410	480	459
Atg12	347	352	530	447	437	430	374	374	426
Atg13	604	665	670	569	619	902	675	601	656
Atg14	307	256	387	282	258	246	286	227	223
Atg16l1	4395	4996	6391	5634	5126	4182	6089	5787	4875
Atg16l2	109	133	110	196	124	181	120	110	251
Atg2a	552	435	827	312	237	338	328	382	719
Atg2b	799	506	1123.08	470	419	495	455.63	459.45	899
Atg3	801	605	932	734	668	900	894	709	813
Atg4a	240	184	244	208	224	328	259	183	226.77
Atg4a-ps	0	0	0	0	0	0	0	0	1.23
Atg4b	464	427	403	465	428	475	380	383	360
Atg4c	176	136	234	194	190	243	167	158	157
Atg4d	851.85	847.13	670.4	560.74	583.47	710.79	702.25	709.99	727.35
Atg5	781	688	959	785	880	946	805	747	807
Atg7	865	1046	861	720	825	817	893	1021	1057
Atg9a	518.22	368.4	619.88	391.33	353	418.23	345.66	355.2	548.43
Atg9b	1	0	2	1	1	3	2	0	0
Atic	549	598	502	713	763	872	558	563	543
Atl1	14	12	26	50	57	24	21	16	9
Atl2	1760	1069	2454	863	898	783	1717	1617	3050
Atl3	2688	1537	4424	2721	2742	2450	1973	1974	3036
Atm	347	183	768	420.03	396.02	299	241	176	278
Atmin	164	183	262	184	198	126	115	147	133
Atn1	72	35	94	69	41	36	48.63	39	69
Atoh7	0	0	0	0	0	0	3	0	0
Atoh8	196	188	173	176	168	549	106	119	145
Atosa	1279	1117	1464	525	540	524	1279	1672	1273
Atosb	143	164	162	131	142	173	109	121	126
Atox1	1753	2360	1372	2299	2418	2581	2103	1856	2016
Atp10a	12	14	13	42	38	51	17	12	16
Atp11a	149	153.07	248	294	199	404.06	216	113	165
Atp11b	562	253	1053	553	496	462	385	327	549
Atp11c	3242	1211	6614	2437	2529	2014	2809	1872	3232
Atp13a1	979	925	931	738	575	1124	807	669	943
Atp13a2	226	314	314	329	413	608	227	219	247
Atp13a3	3365	1469	5644	2261	1986	2453	1698	1680	3675
Atp13a4	0	0	0	0	0	5	0	0	0
Atp13a5	1	0	0	1	0	1	0	0	0
Atp1a1	7891	6886	8117	5778	4826	10257	7006	6123	10084
Atp1a2	21	10	17	79	84	60	31	37	31
Atp1a3	0	3	8	35	4	11	11	4	11
Atp1a4	1	1	2	0	1	3	2	3	4
Atp1b1	905	582	895	887	867	1456	1756	1159	2089
Atp1b2	1	1	3	6	4	10	0	5	8
Atp1b3	507	475	584	638	650	722	427	426	404
Atp23	95	71	82	94	149	49	66	61	47
Atp2a1	0	0	0	0	0	0	0	1	4
Atp2a2	2803	2477	3630	2009	1663	3827	2911	2464	4705
Atp2a3	14	12	23	77	26	74	14	14	32
Atp2b1	431	292	828	561.09	455	516	401	305	539
Atp2b2	11	3	8	16	16	46	7	10	11
Atp2b4	376	283	325	370	408	189	194	276	267
Atp2c1	759	600	1151	917	829	818	661	614	635
Atp4a	6	1	2	4	6	3	7	2	1
Atp4b	1	0	0	0	0	0	0	0	3
Atp5f1a	27260	27032	23539	23265	23489	24719	24886	24750	29847
Atp5f1b	37053	37591	29965	35341	36397	37733	34148	35700	39807
Atp5f1c	7197	7255	6109	6933	7310	7034	6904	7275	7397
Atp5f1d	3928	4273	3472	2904	3029	3651	3812	3473	4307
Atp5f1e	2013	2587	1956	2866	2951	2215	2388	2442	1954
Atp5if1	311	278	283	629	831	580	366	418	320
Atp5mc1	6395.8	6567.8	4248.46	5678.27	5833.4	6877.2	6038	5865.82	6566.43
Atp5mc2	46.72	64.29	7.73	62.89	76.39	56.6	43.42	21.51	12.68
Atp5mc3	1522	1671	1653	1416	1576	1423	1435	1602	1921
Atp5me	988	1084	877	1339	1221	896	963	1329	1030
Atp5mf	6152	7010	5469	6927	7662	7078	6777	7759	6629
Atp5mg	5492	6294	4945	6580	7058.01	6757	5842	6418	5637
Atp5mj	2040	2293	2168	2773	2623	2667	2263	2821	2281
Atp5mk	4136	4485	3769	4962	5075	5647	4999	5407	4554
Atp5pb	7553	6787	7181	7683	8913	8022	7736	7396	8791
Atp5pd	7098	7549	5632	6343	6540	7401	7138	7886	8101
Atp5pf	2451	2378	2112	2636	2685	2714	2636	2573	2582
Atp5po	2654	2738.5	2043	2310	2469	2589.5	2488.5	2607	2857.5
Atp6ap1	1553	1828	1326	1648	1537	2273	1471	1388	1329
Atp6ap2	684	515	923	885	955	1073	653	547	594
Atp6v0a1	447	304	513	323	231	326	261	271	504
Atp6v0a2	888	848	1129	850	863	760	709	821	937
Atp6v0a4	1	3	0	8	0	5	2	1	4
Atp6v0b	1556	1742	1344	2121	1749	2099	1422	1363	1048
Atp6v0c	772	823	693	748	682	866	702	674	854
Atp6v0d1	547	561	634	487	584	739	504	404	618
Atp6v0d2	68	46	49	144	183	141	152	136	173
Atp6v0e	1027	1205	840	1434	1412	2420	1143	1184	1092
Atp6v0e2	8	9	7	21	28	17	11	3	10
Atp6v1a	1048	744	1369	1256	1156	1415	991	772	1089
Atp6v1b2	534	575	749	654	661	925	583	526	693.01
Atp6v1c1	662	509	728	794	904	963	699	633	572
Atp6v1c2	0	0	0	0	0	4	0	0	0
Atp6v1d	680	832	743	1028	1077	1226	731	815	738
Atp6v1e1	2104	2405	1920	2784	2804	3836	2573	2747	2489
Atp6v1f	1023	1148	860	1132	1045	1406	1074	1008	847
Atp6v1fnb	0	1	0	0	0	0	0	0	0
Atp6v1g1	824	906	851	1360	1208	1869	885	868	764
Atp6v1g2	2	5	1	0	5	8	5	2	1
Atp6v1h	1140	1114	1157	1433	1367	1668	1360	1265	1255
Atp7a	139	86	209	195	152	158	97	90	167
Atp7b	588	313	851	265	295	290	335	363	519
Atp8a1	225	184	324	267	258	251	170	128	186
Atp8a2	3	1	8	5	2	5	6	2	4
Atp8b1	694	345	1030	747	512	1027	430	352	703
Atp8b2	57	53	71	158	144	164	63	68	70
Atp8b3	0	0	0	0	1	0	0	0	0
Atp8b4	8	9	24	65	66	99	24	19	32
Atp8b5	7	2	1	7	16	7	6	2	10
Atp9a	1216	1374	1382	961	943	1350	1302	1261	1676
Atp9b	600	529	690	727	693	810	563	532	607
Atpaf1	231	192	248	236	268	251	255	222	324
Atpaf2	268	206	210	249	244	250	185	203	246
Atpsckmt	295	371	321	302	349	430	284	350	295
Atr	418	170	651	318	368	321	304	240	521
Atraid	2350	2383	1866	2245	2248	2482	2098	2230	1878
Atrip	156.84	192.06	192.95	169.59	181.91	156.58	136.36	170.2	118.16
Atrn	1406	825	2616	1113	975	1122	1053	1012	1623
Atrnl1	833	504	1161	774	757	656	675	626	915
Atrx	614	306	1076	680	713	563	685	451	765
Atxn1	249	168	415	315	255	211	177	174	406
Atxn10	1246	1175	1379	1144	1332	1512	1316	1474	1593
Atxn1l	315	240	407	369	291	292	255	237	274
Atxn2	302	217	562	196	196	180	267	241	385
Atxn2l	148	114	257	159	128	133	83	113	146
Atxn3	202	149	408	246	201	169	183	174	267
Atxn7	240	139	359	171	182	181	215	147	260
Atxn7l1	46	39	68	47	52	45	40	34	41
Atxn7l2	12	13	6	9	11	22	1	12	12
Atxn7l3	285	305	328	260	235	320	230	216	248
Atxn7l3b	1671	1334	2110	1688	1592	2039	1625	1422	1707
Auh	553	565	562	647	629	346	654	702	613
Aunip	0	0	0	11	14	1	0	0	0
Aup1	1919	2022	1488	1702	1383	2297	1901	1863	2061
Aurka	6	16	5	48	64	53	28	6	6
Aurkaip1	1364	1626	1306	1405	1491	1435	1680	1605	1510
Aurkb	2	2	2	20	22	19	1	3	5
Aurkc	0	0	0	0	0	0	2	0	0
Auts2	8	3	10	26	23	14	4	9	9
Aven	191	232	241	284	212	257	217	221	171.02
Avil	0	1	0	0	1	1	3	3	1
Avl9	596	360	833	457	372	450	386	332	594
Avpi1	674	785	539	1013	1108	1399	743	681	589
Avpr1a	130	141	188	172	133	338	49	46	49
Awat1	0	0	0	0	0	1	0	0	0
Awat2	16	30	19	20	15	9	21	22	12
Axdnd1	2	0	0	0	0	0	0	0	0
Axin1	365	365	449	362	291	599	287	337	326
Axin2	54	35	68	126	110	79	27	68	30
Axl	573	813	999	1066	1150	1461	605	658	713
Azgp1	30194	29143	28768	26925	25475	37136	33068	33957	32687
Azi2	609	428	1045	556	524	610	637	482	608
Azin1	1625	1273	2721	1655	1591	822	2053	1623	1397
Azin2	15	8	20	14	30	8	20	12	12
B230217C12Rik	0	4	2	11	4	3	2	7	4
B230219D22Rik	798	380	1271	692	650	689	560	420	747
B230307C23Rik	18	34	77	50	59	44	30	23	32
B2m	14742	19278	16629	20447	20258	19696	21124	19488	16915
B3galnt1	21	31	25	44	62	46	18	25	21
B3galnt2	276	161	423	284	249	307	251	164	202
B3galt1	328	72	604	379	196	482	198	136	385
B3galt4	8	14	3	20	22	28	12	16	6
B3galt5	1	0	0	4	2	3	2	1	2
B3galt6	71	97	65	96	85	121	111	90	102
B3galt9	2	4	1	1	0	1	3	4	3
B3gat3	585	667	427	492	429	923	525	474	490
B3glct	39	36	41	37	51	49	35	29	19
B3gnt2	372	265	400.12	321.89	332.28	394	290	240.42	367
B3gnt3	46	43	45	48	62	34	43	39	60
B3gnt5	0	2	4	23	16	10	3	2	1
B3gnt6	0	1	0	0	1	3	0	0	0
B3gnt7	0	0	0	0	2	1	3	0	0
B3gnt8	8	9	9	18	32	20	3	4	7
B3gnt9	11	9	11	47	54	36	17	13	16
B3gntl1	18	19	24	22	27	22	12	18	12
B430306N03Rik	37	40	51	53	70	88	20	16	14
B4galnt1	581	341	709	327	262	445	303	251	394
B4galnt2	0	0	0	0	1	0	0	0	0
B4galnt3	11	8	11	2	4	10	10	1	16
B4galnt4	3	1	1	2	1	6	0	1	2
B4galt1	470	423	862	624	465	511	293	411	478
B4galt2	3	5	0	6	14	5	1	0	5
B4galt3	95	102	118	127	116	178	111	63	90
B4galt4	28	32	28	58	67	55	23	22	12
B4galt5	446	652	627	1149	872	1277	389	331	378
B4galt6	36	46	75	113	113	109	42	64	66
B4galt7	114	112.34	104	132	145	128	144	83	75
B4gat1	355.72	387.56	380.58	353.42	384.13	458.57	355.64	368	290
B630019K06Rik	6	8	10	22	7	10	5	4	4
B9d1	5	3	9	12	29	27	5	13	5
B9d2	50	65	58	85	59	100	67	56	25
BC004004	1275.01	1312.02	959.01	1276	1099.01	2214.03	1028.08	1133.01	1121.02
BC005537	2689	1444	4965	2072	1746	1813	1761	1658	3114
BC005624	362	381	285	402	378	431	418	402	282
BC016579	1	0	1	2	4	14	0	1	1
BC024063	1.45	2.37	5.06	6.18	3.16	6.39	8	2.31	1
BC024139	372.05	412.52	583.12	212.01	171.99	237.07	328.96	386.91	145.63
BC025920	11	15	16	3	6.01	7	7	10	10
BC028528	33	30	24	62	74	60	35	22	31
BC031181	1432	1599	1146	1537	1475	1856	1505	1632	1361
BC034090	4	4	3	14	13	9	2	8	7
BC035044	4	16	14	17	17	28	1	3	3
BC035947	1	2	0	0	1	0	0	0	0
BC048671	0	0	1	0	0	0	2	0	0
BC049715	2	11	7	5	4	0	8	8	14
BC049762	4	5	5	2	4	5	13	6	4
BC147527	2	3	9	20	10	6	11	5	0
Baalc	0	0	0	2	1	0	0	2	0
Baat	7071	6091	7307	5958	5721	5470	6279	6298	6522
Babam1	1035	986	819	946	886	1024	969	946	877
Babam2	232	249	257	234	197	328	285	251	307
Bace1	224	203	494	283.02	311.05	228	246	195.19	404
Bace2	147	180	158	214	268	235	179	157	159
Bach1	853	613	1277	569	489	637	619	575	778
Bach2	38	58	80	62	41	47	35	38	20
Bad	203	185	169	258	237	333	179	135	105
Bag1	1372	1351	1254	1558	1643	1721	1367	1359	1270
Bag2	57	76	53	71	73	109	55	34	41
Bag3	114	93	175	111	80	113	167	113	199
Bag4	673	296	1131	455	340	271	482	435	933
Bag5	260	264	282	297	291	319	226	269	253
Bag6	452	316	733	270	300	259	300	350	549
Bahcc1	62	55	67	36	51	41	27	30	54
Bahd1	117	98	183	123	111	158	89	62	102
Baiap2	329	325	257	387	353	621	280	279	441
Baiap2l1	554	502	811	334	364	438	593	655	974
Baiap2l2	0	4	0	0	0	0	0	0	0
Baiap3	0	2	1	4	1	4	1	6	1
Bak1	158	190	175	177	208	235	131	154	123
Bambi	130	138	112	310	317	319	132	109	105
Banf1	123	177	99	148	153	163	143	104	103
Bank1	34	27	79	91	99	103	28	33	43
Banp	42	55	87	59	32	53	66	23	43
Bap1	526	518	563	495	434	708	448	485	510
Bard1	11	8	6	26	29	23	20	8	7
Barhl1	1	0	2	0	0	1	0	0	1
Barx1	0	0	0	7	9	0	0	0	0
Barx2	2	1	2	0	0	2	1	3	2
Basp1	3	18	8	59	52	63	20	17	17
Batf	9	9	6	14	17	33	7	5	5
Batf2	3	1	0	3	0	3	0	2	3
Batf3	4	2	7	6	21	9	2	3	1
Bax	155	182.7	136	401.65	516	447.85	250	196.65	111
Baz1a	208	100	281	276	279	395	231	141	281
Baz1b	858	712	1181	994	1067	993	858	641	1012
Baz2a	494	397	770.59	406	357	378	313	326	517
Baz2b	146	98	199	162	136	153	96	128	169
Bbc3	40	58	36	60	54	115	47	49	34
Bbip1	75	81	118	102	91	133	98	119	73
Bbln	352	381	216	423	352	718	417	311	255
Bbof1	0	0	1	1	3	1	1	2	4
Bbox1	4696	4066	5620	5190	5708	3268	4695	4820	4572
Bbs1	13	17	19	18	19	14	8	21	24
Bbs10	114	101	179	73	81	55	80	111	133
Bbs12	12	0	7	1	10	24	5	2	12
Bbs2	65	39	56	53	67	73	60	45	44
Bbs4	29	37.19	57	41	73	45	30	36	69
Bbs5	23	33	35	57	41	58	45	28	43
Bbs7	39	19	58	67	75	64	35	28	39
Bbs9	83	55	87	117	116	188	62	69	55
Bbx	279	138	457	302	293	268	200	155	319
Bcam	59	62	78	213	174	233	78	58	60
Bcap29	69	38.01	141	46	49	57	67	61.17	126
Bcap31	2203	2923	1833	3128	2778	2747	2674	2547	2214
Bcar1	277	294	404	294	261	244	170	212	200
Bcar3	453	387	541	378	281	368	310	334	328
Bcas2	297	267.82	299	375	433	368	314	309	271
Bcas3	318	222	449	214	214	218	256	255	309
Bcat1	0	0	0	2	0	0	0	0	0
Bcat2	223	224	185	158	99	222	190	201	175
Bccip	846	776	830	783	772	905	918	829	965
Bcdin3d	36	36	42	57	95	69	41	52	39
Bche	2085	923	3816	1231	1688	1295	2253	1589	3310
Bckdha	6790	7025	5387	6487	6924	5546	6808	7000	7355
Bckdhb	1072	1053	992	1326	1456	1716	1265	1119	1218.35
Bckdk	200	288	242	193	280	279	214	243	213
Bcl10	237	297	285	373	385	498	249	268	269
Bcl11a	3	3	2	9	22	9	6	8	7
Bcl11b	4	5	3	8	6	4	7	4	7
Bcl2	40	22	52	98	72	55	28	38	30
Bcl2a1a	5	7.22	15	6.59	18.27	21.94	13.25	11.39	0
Bcl2a1b	24	13.4	25	116.76	177.65	381.52	83	37.28	49.59
Bcl2a1d	10	13.38	10	30.75	29.94	55.54	19.75	10.33	13.41
Bcl2l1	72	68	132	79	58	60	44	81	72
Bcl2l11	240	174	352	247	249	221	131	162	159
Bcl2l12	52	76	55	57	54	66	84	43	38
Bcl2l13	906	748	1097	857	816	790	675	710	832.03
Bcl2l14	3	5	2	1	2	10	13	7	4
Bcl2l2	310.63	327.82	407	446	346	495.56	297.91	274.3	225.56
Bcl3	11	10	29	17	16	52	11	13	29
Bcl6	50	20	72	133	84	74	135	47	320
Bcl6b	27	12	56	82	48	62	53	28	40
Bcl7a	85	67	105	72	49	55	44	43	80
Bcl7b	233	264	187	228	286	376	270	190	168
Bcl7c	88	101	100	156	84	132.76	70	63	65.02
Bcl9	30	29	58	31	23	21	6	16	20
Bcl9l	258	165	399	218	189	131	156	188	290
Bclaf1	719	452	1027	685	761	649	911	639	1145
Bclaf3	13	16	43	22	12	11	16	10	15
Bco1	71	52	55	73	116	145	65	48	69
Bco2	425	309	367	264	267	270	253	252	195
Bcor	121	127	258	161	112	124	63	107	204
Bcorl1	53	34	109	45	37	48	26	23	39
Bcr	313	206	537	287	234	281	230	196	301
Bcs1l	218	209	164	193	231	269	200	214	137
Bdh1	3067	3729	3864	4313	4963	1849	4351	4172	2931
Bdh2	231	340	197	387	366	276	322	343	226
Bdkrb1	0	0	0	0	1	0	0	0	0
Bdkrb2	4	1	13	4	19	15	16	1	9
Bdnf	13	16	18	19	15	15	5	12	11
Bdp1	217	117	400	222	191	218	240	183	319
Becn1	773	710	925	904	842	880	750	759	698
Bend3	64	56	120	49	57	39	30	33	59
Bend4	31	37	40	49	43	24	18	17	39
Bend5	6	1	1	6	13	9	1	2	1
Bend6	1	2	4	2	4	3	3	0	4
Bend7	94	71	139	88	78	96	61	52	76
Best1	0	0	0	4	2	6	1	0	0
Bet1	382	372	484	596	553	910	521	431	477
Bet1l	407	464	407	563	574	537	579	583	507
Bex1	0	4	0	5	19	13	0	3	6
Bex2	1	1	0	2	0	3	0	0	0
Bex3	7	7	9	26	44	40	11	14	18
Bex4	1	1	2	4	11	4	8	0	2
Bex6	0	0	0	1	0	2	3	0	0
Bfar	303	191	572	232	207	180.68	236	196.68	419
Bfsp1	1	1	3	4	6	2	0	1	1
Bfsp2	0	0	0	1	2	13	1	3	3
Bglap3	0	1	0	1	0	1	4	2	1
Bgn	926	925	929	2036	2806	2312	1148	1156	1325
Bhlha15	0	0	0	1	6	164	3	0	1
Bhlhb9	51	31	106	59	93	46	66	40	114
Bhlhe22	0	0	0	0	2	3	0	0	0
Bhlhe40	1420	944	1546	1358	724	1264	1014	1365	784
Bhlhe41	7	10	21	13	23	8	16	17	10
Bhmt	92203.4	78907.5	66719.1	26061.9	60336.2	104811	160963	193621	292190
Bhmt1b	29.07	15.32	12.64	5.1	16.86	12.41	30.47	54.14	62.4
Bhmt2	3792	3478	3189	2354	2775	4393	4065	4292	4817
Bicc1	57	16	76	259	298	215	62	65	117
Bicd1	5	6	10	39.34	34	32	18	9	31.04
Bicd2	186	167	289	241	196	205	140	179	190
Bicdl1	8	14	13	25	27	31	5	6	12
Bicdl2	1	2	3	2	3	6	1	1	0
Bicra	29	20	54	34	26	33	25	24	30
Bicral	219	136	347	144	119	133	93	127	204
Bid	186	164	280	185	159	142	120	100	114
Bik	86	126	120	50	70	36	52	51	40
Bin1	135	155	137	242	169	281	110	98	78
Bin2	34	53	68	105	90	140	45	33	45
Bin3	195	243	178	201	226	325	133	141	166
Birc2	315	196	492.59	252	320	296	294	254	290
Birc3	201	158	311.41	235	191	345	193	129	149
Birc5	4	7	6	36	58	37	5	8	4
Birc6	3501.16	1886	5809	2565	2137	2484	2105	2193	4178
Bivm	210	99	303	226	184	191	135	126	186
Blcap	243	280	248	250	271	404	343	261	461
Blk	5	3	4	22	16	10	7	2	3
Blm	129	102	97	50	79	34	68	78	50
Blmh	802	755	737	732	861	758	693	654	606
Blnk	6	24	26	74	102	121	22	22	12
Bloc1s1	1100.82	1243.34	974.35	1255.85	1331.52	1268.48	1313.58	1202.46	977.03
Bloc1s2	87	84	98	119	106	127	76	72	70
Bloc1s3	94	115	105	134	103	155	92	83	44
Bloc1s4	99	108	103	154	106	162	104	113	93
Bloc1s5	443	505	532	565	595	638	527	488	476
Bloc1s6	253	333	352	376	331	349	291	325	283
Bltp1	1652	672	2268	1105	1020	1123	976	964	2231
Bltp2	2665	2064	3659	2564	2456	1994	1907	2172	2583
Bltp3a	320	237	565	379	305	349	196	224	243
Bltp3b	1227	598	2022	805	765	897	778	681	1618
Blvra	219	236	204	249	249	286	187	168	182
Blvrb	3976	5563	3250	3517	3231	2790	2761	2953	2527
Blzf1	131	57	122	104	93	108	129	70	135
Bmal1	34	52	27	43	32	344	29	52	295
Bmal2	10	0	14	4	11	4	4	6	4
Bmerb1	1	0	2	1	1	1	3	4	6
Bmf	214	359	331	302	252	300	141	130	94
Bmi1	264	161	526	282	252	325	296	199	371
Bmp1	1854	1426	1736	1221	1140	1700	1794	1713	1933
Bmp10	104	119	139	136	144	214	83	78	142
Bmp15	0	0	1	0	0	0	0	0	0
Bmp2	534	456	563	456	446	389	412	404	651
Bmp2k	282	223	432	358	340	245.41	263	219	390
Bmp3	0	0	0	2	3	1	1	1	1
Bmp4	35	20	36	29	43	16	35	32	23
Bmp5	148	109	166	197	238	222	111	121	136
Bmp6	229	188	184	201	184	199	110	132	256
Bmp7	13	17	16	19	11	16	27	21	9
Bmp8b	1	2	0	3	2	2	0	0	1
Bmper	11	11	9	27	25	407	94	16	49
Bmpr1a	546	320	1017	519	497	432	492	381	633
Bmpr1b	0	0	0	1	0	1	2	0	0
Bmpr2	1440	1022	2388	1168	1070	900	940	1110	1618
Bms1	316	245	429	308	383	448	278	266	384
Bmt2	134	71	215	195	178	98	136	106	136
Bmx	2	2	9	1	5	13	1	2	2
Bmyc	23	16	10	34	51	51	31	15	18
Bnc1	0	0	1	14	1	1	11	1	9
Bnc2	3	1	3	6	2	9	3	0	5
Bnip1	303	334	244	365	363	351	295	293	234
Bnip2	718	568	889	888	1029	1100	701	606	698
Bnip3	9166	8662	11036	8388	8915	6936	9693	11276	11728
Bnip3l	1524	1196	2154	1724	1749	1695	1679	1393	1940
Bnip5	3	1	0	0	2	1	4	0	7
Bnipl	0	0	0	1	2	2	0	0	0
Boc	11	4	8	30	23	22	13	10	16
Bod1	457	543	422	572	607	547	527	447	405
Bod1l	181	95	429	216	191	187	194	133	278
Bok	113	110	145	189	253	213	131	105	114
Bola1	507	553	435	473	463	488	528	558	482
Bola2	676.2	650	458	616	545	1055	687	714	621
Bola3	1040	929	789	851	951	1176	1088	1093	1223
Boll	3	0	2	0	1	0	0	4	0
Bop1	380	468	356	446	442	678	395	357	431
Bora	0	2	15	11	11	6	6	6	9
Borcs5	90	134	119	116	94	142	93	107	121
Borcs6	131	149	139	207	169	259	100	129	111
Borcs7	118	98	105	99	142	157	140	131	168
Borcs8	172	208	159	169	221	321	198	204	185
Bpgm	118	93	148	121	139	125	118	125	149
Bphl	2231	2851	2196	2988	3160	1874	2902	2750	2221
Bpnt1	961	942	883.66	972	764	1008.99	946	856	982
Bpnt2	1043	603	1703	1198	1009	1182	865	747	1440
Bptf	408	304	666	329	296	329	322	364	636
Braf	383	216	749	289	208	263	226	267	622
Brap	3089.96	2936.92	3836.14	2406.11	2080.75	1901.06	2942.09	3187.07	3432.94
Brat1	131	142	144	126	145	179	137	105	130
Brca1	38	48	83	77	96	114	74	33	54
Brca2	68	38	122	63	67	38.26	45	28	44
Brcc3	268	195	344	259	283	290	322	219	319
Brd1	590	429	552	526	487	504	444	480	542
Brd2	1447	1145	1298	1244	1040	1485	1666	1120	1986
Brd3	204	106	309	191	182	149	148	109	243
Brd3os	0	7	10	3	2	7	8	0	3
Brd4	201	152	369	191	149	155	164	144	258
Brd7	262	231	463	257	252	280	245	245	307
Brd8	141	130	204	130	132	118	111	145	154
Brd8dc	0	0	0	0	0	1	0	0	1
Brd9	155	131	140	195	225	207	195	103	126
Brdt	9	11	17	9	10	12	8	2	3
Brf1	206	223	219	253	233	263	161	174	213
Brf2	63	75	71	97	90	87	81	69	68
Bri3	393	528	397	430	367	333	406	401	253
Bri3bp	371	330.01	502	552.03	597.03	419	308	317.04	299
Brip1	26.94	21	54	95.4	59	62	22	9	13
Brix1	158	94	145	163	196	187	154	127	229
Brk1	763	891	767	1089	1131	1455	970	968	876
Brme1	6	3	3	5	55	7	2	2	0
Brms1	171.87	259.25	159.66	212.68	190.06	249.77	244.78	205	182
Brms1l	44	15	41	62	61	78	33	19	38
Brox	587	503	771	686	732	826	614	512	728
Brpf1	266	227	262	223	203	233	155	216	222
Brpf3	218	139	339	136	124	168	136	160	231
Brsk1	1	0	3	3	4	1	1	0	4
Brwd1	728	401	1101	553	575	556	428	543	705
Brwd3	201	92	405	157	126	155	102	95	151
Bscl2	594	724	588	620	664	888	594.3	550	605
Bsdc1	747	814	685	674	499	827	741	720	690
Bsg	6114	7926	5705	8343	8724	12369	6930	6424	6459
Bsn	0	0	2	3	0	4	0	0	2
Bspry	2	0	2	11	12	10	2	1	1
Bst1	1	9	4	48	2	31	9	16	17
Bst2	1376	3418	2683	4326	3398	2992	1606	1800	1333
Btaf1	598	347	940	562	581	710	520	426	922
Btbd1	468	408	672	720	639	707	544	415	550
Btbd10	35	33	30	67	82	66	37	30	57
Btbd17	0	0	0	1	0	0	0	0	0
Btbd18	0	4	1	0	3	5	0	0	0
Btbd19	11	10	7	5	4	15	8	8	15
Btbd2	270	272	304	237	260	236	264	218	190
Btbd3	106	81	219	161	153	127	81	84	103
Btbd6	195	190	159	135	123	186	109	149	129
Btbd7	538	368	853	572	550.01	592	398	385	533
Btbd8	26.87	14.23	45.46	29.92	29.03	19.12	19.34	21.17	48.56
Btbd9	286	299	351	339	266	366	269	281	281
Btc	11	14	32	42	32	67	16	8	18
Btd	1531	1858	1381	1573	1470	1907	1405	1375	1565
Btf3	771	650	854	720	732	835	724	706	715
Btf3l4	575.94	458.54	740.7	507.03	542.12	605.29	582.88	620.5	709.4
Btf3l4b	5.06	4.46	7.3	28.97	11.88	29.71	12.12	4.5	5.6
Btg1	1159	1501	1013	1243	1349	2522	1574	1317	1865
Btg2	474	866	344	361	659	1843	1177	1440	670
Btg3	96	61	112	161	142	375	92	84	71
Btk	17	36	38	72	83	84	36	20	28
Btla	10	2	20	56	46	43	20	13	12
Btn2a2	0	0	0	0	0	0	1	0	0
Btnl12	55	62	29	36	49	62	43	37	33
Btnl2	1	0	0	0	0	0	1	0	0
Btnl9	124	86	134	140	152	98	138	91	102
Btrc	302.04	281.1	323.03	286	304.02	252.02	280	258	210
Bub1	2	3	12	15	24	5	2	2	0
Bub1b	24	23	35	92	101	102	21	21	11
Bub3	560	705	546	836	880	988	654	610	630
Bud13	4.52	7.95	4.32	8.71	1.64	0	6.14	5.76	9.98
Bud23	372	413	243	412	367	475	360	331	286
Bud31	857	949	712	1076	1119	1339	1032	1008	748
Bves	1	0	1	0	0	0	0	0	0
Bysl	171	153	156	207	199	287	145	161	268
Bzw1	2349	1591	3313	2595	2870	3415	2783	2037	3146
Bzw2	206	241	263.99	257	283	447	238	233	301
C030006K11Rik	340.37	357.28	325.49	283.88	315.54	389.48	375.97	363.99	343.26
C130050O18Rik	4	15	21	5	15	26	13	7	8
C130073F10Rik	0	0	0	0	0	3	1	1	0
C130074G19Rik	1630	1910	1946	1747	1629	1988	1305	1349	1744
C1d	500	430	747	692	684	578	575	620	559
C1galt1	770	339	1417	641	530	621	467	305	633
C1galt1c1	236	162	388	289	258	353	236	200	206
C1qa	985	1881	1432	2040	2511	3916	1305	1264	897
C1qb	1010	1725	1368	2525	2967	4880	1450	1239	1023
C1qbp	782	827	693	691	781	1005	763	765	892
C1qc	998	1759	1389	2388	2730	4889	1376	1227	959
C1ql1	0	1	0	0	0	0	0	0	0
C1ql3	0	0	2	1	4	2	0	0	0
C1ql4	2	0	1	3	2	2	0	0	0
C1qtnf1	484	439	507	645	517	472	322	409	501
C1qtnf12	10	20	13	29	46	34	17	13	9
C1qtnf2	4	12	12	49	54	35	4	12	2
C1qtnf3	0	1	1	0	2	3	4	6	3
C1qtnf4	10	9	17	8	16	28	13	5	5
C1qtnf5	28	42	23	108.59	154	106	30	39	27
C1qtnf6	15	2	7	74	116	38	19	5	22
C1qtnf7	19	27	12	49	58	40	18	28	29
C1qtnf9	9	6	7	10	2	6	5	5	4
C1ra	5968	5378.72	7135	6541.42	5363.06	5866.4	5181.71	5327	4957.39
C1rb	0	1.28	0	2.58	3.94	2.6	1.29	0	2.61
C1rl	1841	1791	1971	1085	1159	2163	1662	1500	1530
C1s1	9488.99	8916	9911.99	14123	12440	11468	11750	10980	8108
C1s2	2.01	0	1.01	1.01	0	0	0	0	0
C2	2908	3269	3333.97	3413	3047	2928.92	2872	2977	2416
C2cd2	2246	1671	2844	2007	1643	2203	1510	1458	2035
C2cd2l	239	126	288	125	82	96	179	159	260
C2cd3	150	162	231	161	155	141	147	86	169
C2cd4b	0	0	0	0	0	0	0	2	0
C2cd4c	3	3	0	0	1	0	1	1	0
C2cd4d	13	12	12	3	11	3	9	20	10
C2cd5	45	39	46	46	56	77	34	47	51
C2cd6	0	0	0	1	0	0	0	0	0
C3	148084	129830	167274	184706	123327	333595	178931	128049	159090
C330018D20Rik	102	111	177	112	106	125	180	117	137
C3ar1	66	115	118	277	376	428	96	84	97
C4b	21025.6	15734.2	28171.9	16739.3	9537.9	26114.4	21457.1	15020.4	18551.5
C4bp	11339	11956	11792	22967	19420	26349	16034	12237	9646
C5ar1	22	16	17	45	27	110	21	2	24
C5ar2	53	76	61	95.04	93	100	69	72	49
C6	2112	1947	3729	2478	1472	925	2565	2564	1814
C7	32	30	64	33	27	54	39	33	31
C77080	467	263	763	381	339	372	160	169	218
C87436	235	247	296	259	284	288	211	167	208
C8a	9551	5918	13111	11607	7016	6720	10937	7621	5076
C8b	7093	5346	7397	7881	6003	5215	7707	6890	5200
C8g	7037	8960	6396	7875	6377	6792	6226	6689	4959
C9	1878	750	3284	2311	1798	2528	1634	1373	1114
C9orf72	280	237	302	307	286	692	959	377	475
Caap1	58	31	57	32	48	41	29	57	50
Cab39	1112	705	1568	1062	1032	1280	1102	861	1515
Cab39l	1407	938	1768	1065	1118	1189	1361	1123	1564
Cabcoco1	25	19	30	11	35	20	25	19	38
Cabin1	253	161	331	241	264	307	196	155	275
Cables1	39	32	38	38	42	60	38	26	29
Cables2	221	209	283	151	162	114	164	160	155
Cabp1	0	4	0	0	2	2	0	3	0
Cabp2	0	0	0	0	4	5	0	0	1
Cabp4	5	3	6	2	1	0	2	2	10
Cabyr	5	12	10	7	11	4	8	7	6
Cacfd1	173	143	239	157	166	276	135	135	108
Cachd1	24	14	36	37	28	70	13	32	25
Cacna1a	9	16	10	13	12	11	9	4	5
Cacna1b	0	0	0	0	2	18	0	1	0
Cacna1c	0	1	1	12	12	13	3	6	4
Cacna1d	31	9	41	24	10	30	21	8	21
Cacna1e	0	1	9.01	13	8	26	2	1	5
Cacna1f	2	2	0	1	3	1	2	3	1
Cacna1g	1	0	0	7	0	3	0	0	1
Cacna1h	0	0	1	1	5	19	4	2	4
Cacna1i	2	2	16	14	16	22	1	6	2
Cacna1s	2	0	0	5	4	6	3	0	0
Cacna2d1	26	13	41	78	75	38	24	46	43
Cacna2d4	0	0	0	0	0	6	0	0	0
Cacnb1	3	5	3	12	5	6	5	13	2
Cacnb2	4	11	18	13	9	8	4	5	4
Cacnb3	6	4	2	43	39	42	14	6	10
Cacnb4	0	2	5	9	5	3	0	0	5
Cacng1	0	0	0	1	1	0	3	0	3
Cacng5	0	0	0	0	2	0	0	0	0
Cacng7	2	5	10	13	11	12	6	6	11
Cacng8	0	0	0	1	0	0	0	0	0
Cactin	81	109	78	128	107	129	79	80	91
Cacul1	884	493.41	1247	1110	875	1323	633	489	859
Cacybp	246	180	286	252	290	315	327	130	188
Cad	87	63	118	114	124	199	74	66	95
Cadm1	640	463	843	788	794	913	585	554	608
Cadm2	0	0	0	0	0	0	2	0	0
Cadm3	69	80	74	141.84	95	76	60	79	74
Cadm4	143	189	163	173	128	365	175	150	156
Cadps	0	0	0	0	0	0	1	0	0
Cadps2	406	257	554	237	242	363	352.02	284	335
Cage1	8	9	18	5	5	7	15	4	9
Calb1	0	0	4	0	0	0	0	1	0
Calb2	0	0	0	0	0	0	0	0	1
Calca	0	0	0	5	0	0	0	0	2
Calcb	0	0	2	0	0	1	0	0	0
Calcoco1	608	614	579	539	541	466	608	557	529
Calcoco2	0	0	0	0	0	0	0	0	1
Calcrl	513	477	741	915	752	449	477	539	468
Cald1	1329	869	2205	1442	1509	1872	1488	1117	1612
Calhm2	53	55	50	73	78	75	36	42	37
Calhm5	7	12	11	21	37	22	9	6	9
Calhm6	17	22	24	31	40	39	8	10	9
Calm1	2966	2948	2978	3993	3511	5191	3954	3098	3157
Calm2	1623	1457	1715	2388	2394	2920	1795	1719	1568
Calm3	757	839	633	1228	1225	1354	965	733	635
Calml4	8	16	14	22	70	101	15	6	7
Caln1	241	219	151	359	208	129	141	133	268
Calr	6867	8029	6511	6383	6046	12676	11391	8468	9543
Calr3	37	61	46	28	24	22	33	60	37
Calu	1502	1185	1772	2083	2345.02	3016	1711	1457	1741
Caly	3	2	0	0	0	3	1	0	0
Camk1	188	209	256	507	490	471	291	251	175
Camk1d	473	214	730	501	555	481	625	403	659
Camk2a	1	3	4	6	3	3	2	2	0
Camk2b	1290	1416	1968	366.9	284	547.97	2642.99	1619	2360.99
Camk2d	146	140	224	164	190	192	131	93	172
Camk2g	104	78	156	82	76	106	70	72	66
Camk2n1	598	579	690	655	484	969	665	513	442
Camk2n2	0	8	2	2	3	13	7	2	9
Camk4	4	1	6	2	0	0	4	0	2
Camkk1	5	5	9	11	14	38	9	4	4
Camkk2	118	98	144	146	139	151	81	97	101
Camkmt	10	8	21	17	14	23	8	8	3
Caml	296	304	306	357	273	487	297	293	258
Camp	0	0	1	28	5	488	3	0	4
Camsap1	136	61	145	108	119	118	94	79	152
Camsap2	494	263	666	422	398	337	377	311	622
Camsap3	109	80	128	81	69	67	51	56	79
Camta1	34	24	31	22	41	39	34	29	33
Camta2	66	44	93	50	64	37	41	35	67
Cand1	1600	1373	2231	1459	1314	1374	1335	1313	1769
Cand2	1	1	5	22	8	7	5	6	3
Cant1	313	340	337	237	241	316	246	237	311
Canx	3532	2452	5211	3876	3841	3726	3403	2604	3795
Cap1	1540	1588	1414	1988	2003	2772	1704	1549	1411
Cap2	1	1	0	4	1	1	0	4	2
Capg	42	51	50	303	311	415	107	89	87
Capn1	206	214	260	242	235	221	218	154	138
Capn10	715	697	521	608	678	859	420	390	460
Capn11	16	29	5	1	0	0	1	13	14
Capn15	65	77	79	60	46	68	74	63	98
Capn2	540	466	793	664	678	786	459	507	559
Capn3	18	9	39	25	31	18	17	15	10
Capn5	55	38	54	94	88	70	32	41	53
Capn6	15	16	25	279	296	169	33	22	42
Capn7	395	207	682	454	423	419	329	269	396
Capn8	10	16	13	0	0	10	9	9	9
Capn9	0	0	0	0	0	6	3	0	0
Capns1	1431	1733	1121	1750	1899	2536	1821	1784	1449
Capns2	0	0	2	0	0	0	0	0	0
Caprin1	2492	1721	3392	2287	2638	3469	3090	2360.94	4681
Caprin2	2	7	15	12	30	16	17	9	7
Capsl	2	2	0	4	14	2	3	0	1
Capza1	589	532	929	882	898	1002	577	555	679
Capza2	1231	909	1715	1576	1604	1544	1322	1061	1486
Capzb	814	674	806	888	1011	1363	847	736	810
Car1	237.66	131.52	229.56	236.63	319.8	21.6	157.87	224.59	118.24
Car11	0	6	5	10	6	0	5	7	2
Car13	3	3	17	25	23	35	12	5	13
Car14	1025	1064	713	744	593	1322	869	926	1361
Car15	2	0	3	1	3	0	4	1	0
Car2	145	130	130	295	352	338	127	139	159
Car3	10216	7305	9672	24590	23125	476	9513	14022	6183
Car4	0	0	0	0	0	0	2	0	0
Car5a	778	697	770	604	735	347	754	588	513
Car5b	45	57.99	56	114	93	99	78	57	49
Car6	0	0	0	3	0	0	0	0	0
Car7	8	4	13	5	9	8	3	3	4
Car8	1141	792	1457	1635	1499	1189	1062	987	844
Car9	1	0	0	7	0	1	0	3	10
Card10	67	67	86	89	112	70	45	36	42
Card11	8	2	11	26	33	28	8	13	12
Card14	3	1	0	1	2	2	0	2	0
Card19	162	215	120	168	207	372	175	145	142
Card6	181	124	284	130	137	76	144	123	169
Card9	3	12	5	16	26	45	5	7	8
Carf	42	40	69	52	48	52	75	39	62
Carhsp1	1411	1790	1542	1746	2049	2060	1516	1447	1152
Carm1	196	166	218	149	136	187	145	160	160
Carmil1	146	82	183	135	118	119	82	103	115
Carmil2	2	4	1	4	8	6	2	5	7
Carmil3	0	0	4	3	3	3	2	1	5
Carnmt1	229	127	365	184	183	177	174	138	269
Carns1	15	8	11	18	23	8	4	13	4
Cars	174	210	200	339	319	429	161	153	151
Cars2	176	202	200	255	226	267	253	228	175
Casc3	147	106	215	129	122	135	74	118	173
Casd1	420	223	636	389	367	362	351	292	476
Cask	369	190	510	232	252	219	225	221	344
Caskin1	2	0	0	3	0	1	1	0	0
Caskin2	171	126	228	191	190	199	170	121	204
Casp1	41	34	79	88	91	110	40	20	46
Casp12	36	13	42	47	87	71	22	23	27
Casp2	88	124	144	138	167	135	97	91	90
Casp3	216	195	303	419	347	302	232	194	130
Casp4	15	27	57	28	25	32	14	22	18
Casp6	297	304	401	271	379	431	324	281	319
Casp7	397	438	507	330	433	258	513	425	350
Casp8	548	615	730	713	776	588	677	665	617
Casp8ap2	66	40	149	95	99	83	74	65	83
Casp9	352	367	453	313	282	240	219	275	243
Casq1	0	0	0	1	1	0	0	0	0
Casq2	2	2	0	9	11	1	1	0	3
Cass4	2	0	1	9	8	3	0	1	2
Cast	800	556	1104.32	765	892	937	861	648	1064
Castor1	29	22	26	32	42	34	18	42	18
Castor2	33	24	44	55	40	38	18	23	23
Casz1	4	12	1	15	9	9	1	8	9
Cat	39707	37074	43267	37514	40522	25067	36331	35602	33992
Catip	0	0	0	1	1	1	1	0	0
Catsper2	30	23	35	19	13	33	39	36	41
Catsper3	0	1	1	0	1	0	0	0	0
Catsper4	0	0	0	0	0	2	0	0	0
Catsperd	31	15	21	14	10	12	22	11	9
Catspere2	5	1	1	3	4	3	1	3	4
Catsperg1	2	1	2	1	1	2	1	1	2
Catsperz	0	1	0	0	0	0	0	0	0
Cav1	50	58	63	116	79	118	66	69	51
Cav2	87	96	152	176	139	66	87	92	127
Cav3	0	0	0	0	1	2	0	1	0
Cavin1	115	102	99	292	331	299	129	138	132
Cavin2	447	383	419	497	590	375	352	358	435
Cavin3	10	12	14	47	40	34	16	16	13
Cavin4	0	0	0	0	0	0	1	0	0
Cbarp	6	8	9	13	15	5	7	6	9
Cbfa2t2	267	253	403	265	230	287	189	217	244
Cbfa2t3	15	28	35	42	38	18	24	22	35
Cbfb	250	215	482	413	417	289	225	176	241
Cbl	325	295	514	455	370	440	206	208	355
Cblb	166	127	262	159	143	130	181	192	265
Cblc	309	315	354	329	350	385	241	216	153
Cbll1	46	25	145	57	32	39	50	42	64
Cbln3	9	2	5	1	8	3	6	3	4
Cbr1	1032	1136	749	1341	906	1901	507	391	505
Cbr2	2	2	0	3	0	2	2	0	1
Cbr3	25	53	8	234	140	220	33	27	18
Cbr4	494	420	628	518	672	590	575	575	607
Cbs	5858	5271	4716	3614	3246	9450	7747	7092	7255
Cbx1	251	202	273	341	331	358	325	234	176
Cbx2	59	88	105	66	42	68	40	73	53
Cbx3	299	186	446	363	421	338	349	247	335.07
Cbx4	142	150	140	137	97	157	107	171	105
Cbx5	601	387	1043	674	603	485	502	405	635
Cbx6	85	40	78	168.97	141.87	128.06	63	49	98.64
Cbx7	81	71	118	84	65	94	49	58	56
Cbx8	28	36	19	46	33	44	31	37	29
Cby1	47	112	63	99	129	148	83	56	39
Cc2d1a	98	87	137	87	91	142	76	77	89
Cc2d1b	87	73	109	102	97	134	61	69	79
Cc2d2a	25	27	33	81	121	52	49	41	58
Cc2d2b	2	0	1	0	0	1	3	1	0
Ccar1	178.25	127.63	298.65	230.24	244	255.82	271.07	168	380
Ccar2	201	181	195	196	195	260	141	199	206
Ccbe1	91	85	114	220	249	129	105	115	162
Ccdc102a	17	19	10	37	57	23	14	14	16
Ccdc103	0	1	4	8	1	4	1	0	0
Ccdc106	0	2	5	5	9	5	1	1	0
Ccdc107	717	875	603	898	798	885	756	864	735
Ccdc112	0	0	4	3	11	4	3	1	3
Ccdc115	138	143	130	175	207	196	121	145	147
Ccdc116	0	0	3	1	0	3	1	2	3
Ccdc117	433	276	466	384	374	351	508	243	455
Ccdc12	145	168	153	224	246	259	210	181	189
Ccdc120	9	12	11	39	46	115	28	22	44
Ccdc121	1	0	0	0	1	0	0	0	0
Ccdc121rt3	0	0	0	1	1	2	0	0	0
Ccdc122	22	16	37	38	43	50	48	35	53
Ccdc124	198	221	143	222	194	294	190	200	182
Ccdc125	37	24	37.03	71	56	49	32	25	37
Ccdc126	33	28	30	28	60	58	40	33	33
Ccdc127	380	266.03	484	406	443	547	351	276.2	392.06
Ccdc13	0	0	0	0	1	0	0	0	0
Ccdc134	44	37	46	50	77	90	43	41	48
Ccdc136	1	2	4	4	5	10	4	0	0
Ccdc137	89	109	136	167	164	106	101	56	105
Ccdc138	11	7	11	5	24	5	13	5	4
Ccdc14	19	19	26	21	27	13	4	21	17
Ccdc141	93	78	162	130	137.01	101	65	67	112
Ccdc142	23	38	25	33	26	25	13	16	12
Ccdc146	0	0	0	0	0	0	0	0	1
Ccdc148	21	19	33	29	50	63	24	24	27
Ccdc149	9	16	25	42	32	56	49	24	20
Ccdc15	41	9	45	34	23	22	30	13	48
Ccdc150	0	0	1	0	0	0	1	0	0
Ccdc152	4	2	2	1	6	0	4	3	2
Ccdc154	0	0	1	0	0	0	0	0	0
Ccdc157	169	166	162	175	184	150	176	146	116
Ccdc158	8	4	8	12	9	14	6	2	4
Ccdc159	62	52	49	42	38	26	52	38	24
Ccdc160	4	7	13	10	5	2	4	3	1
Ccdc162	66	59	58	66	56	77	97	56	75
Ccdc163	27	12	22	48	53	49	32	24	24
Ccdc166	25	53	56	20	22	37	13	17	17
Ccdc167	49	65	78	109	120	140	97	70	50
Ccdc168	0	1	0	2	0	1	2	0	0
Ccdc169	1	0	0	4	0	0	4	0	3
Ccdc17	24	29	24	17	24	23	32	29	26
Ccdc170	1	0	0	1	0	0	0	0	2
Ccdc171	66	84	72	61	67	106	48	87	71
Ccdc174	47	60	55	70	62	46	61	49	67
Ccdc177	0	0	0	3	0	2	0	0	0
Ccdc18	0	2	4	0	1	5	5	2	1
Ccdc180	0	0	0	0	1	1	0	0	0
Ccdc181	32	26	59	18	40	48	20	35	21
Ccdc186	98	65	179	138	92	97	80	64	155
Ccdc187	0	0	0	2	0	3	0	0	1
Ccdc190	2	0	0	0	0	0	0	0	0
Ccdc191	21	9	18	20	28	15	25	11	18
Ccdc201	0	1	0	0	0	0	0	0	0
Ccdc22	222	251	256.63	240	234	352.7	223	191	181.61
Ccdc24	0	3	0	1	0	7	0	2	0
Ccdc25	240	175	456	275	279	253	228	169	293
Ccdc27	3	0	0	0	0	0	0	0	0
Ccdc28a	135	176	131	140	172	207	136	137	136
Ccdc28b	76	113	72	115	128	129	96	80	55
Ccdc3	15	20	32	150	199	71	39	43	35
Ccdc30	52	57	59	50	97	38	76	42	33
Ccdc32	78	80	78	87	85	124	45	52	49
Ccdc34	11	0	6	5	13	12	3	3	2
Ccdc38	5	1	3	1	2	0	5	5	12
Ccdc39	0	0	0	2	1	0	0	0	1
Ccdc40	2	0	4	0	3	6	1	0	1
Ccdc42	0	0	0	1	0	0	0	0	0
Ccdc43	91	92	128	172	152	175	115	127	134
Ccdc47	768	528	968	821	701	879	814	599	958
Ccdc50	959	512	1585	1119	906	980	735	552	1168
Ccdc51	188	211	190	235	182	234	146	160	124
Ccdc57	27	18	37	13	17	15	14	17	5
Ccdc59	153	109	167	166	139	177	179	134	173
Ccdc6	284	225	484	285	253	362	227	240	308
Ccdc61	36	52	33	48	61	57	36	28	31
Ccdc62	19.19	22.06	26	28.02	25.18	39.77	36.18	24.2	15.17
Ccdc63	0	0	0	0	0	0	0	1	1
Ccdc65	0	0	0	0	2	1	0	0	0
Ccdc66	9	6	17	7	18	14	10	14	6
Ccdc68	22	19	20	59	50	57	25	21	27
Ccdc69	2	1	5	7	12	7	2	8	5
Ccdc71	280	368	282	302	308	474	295	272	211
Ccdc71l	125	77	117	170	121	176	106	78	97
Ccdc73	9	8	11	1	15	12	11	17	7
Ccdc74a	0	2	0	0	0	1	0	0	0
Ccdc77	26	24	33	38	59.05	34.65	34.1	24	25
Ccdc78	1	0	0	1	0	1	1	0	0
Ccdc8	18	23	13	51	38	32	26	25	32
Ccdc80	218	233	301	1346	1614	1047	271	317	310
Ccdc81	0	0	1	0	0	0	0	0	0
Ccdc82	103.32	69.32	162.15	170.38	143.07	151.84	86.06	87.63	98.82
Ccdc85a	0	0	0	0	0	0	1	0	1
Ccdc85b	164	174	132	201	223	142	163	119	90
Ccdc85c	240	216	268	247	229	342	158	145	165
Ccdc86	138	189	170	173	172	186	148	165.03	160
Ccdc88a	32	21	56	90	79	44	37	34	49
Ccdc88b	28	29	38	58	56	100	14	19	17
Ccdc88c	46	34	66	70	82	53	28	29	36
Ccdc89	0	4	1	0	3	0	1	2	0
Ccdc9	93	125	71	113	86	130	94	61	120
Ccdc90b	79	63	113	98	123	120	108	92	72
Ccdc91	381	372	435	538	500	510	498	467	396
Ccdc92	0	1	2	10	0	3	0	0	3
Ccdc92b	0	2	0	2	2	0	0	0	0
Ccdc93	180	129	321	272	223	241	139	129	185
Ccdc96	1	0	5	1	1	3	0	1	2
Ccdc97	132	103	143	89	88	105	105	117	131
Ccdc9b	42	41	37	69	79	62	33	33	29
Cchcr1	10	11	12	14	17	11	5	6	1
Cck	0	1	0	0	0	0	0	0	0
Ccl1	2	0	0	0	0	0	8	0	0
Ccl11	0	0	1	0	0	4	1	0	0
Ccl12	1	0	3	0	1	8	0	0	0
Ccl17	8	3	2	0	3	2	2	6	2
Ccl19	4	6.25	16.27	14.55	13.76	6.21	7.41	6.24	5.24
Ccl2	4	7	1	16	13	39	5	1	5
Ccl20	0	0	0	0	1	0	0	0	0
Ccl21a	20.12	10.62	20.31	17.57	60.91	42.42	20.35	13.62	10
Ccl21b	8.94	3.19	5.34	6.72	15.54	0	2.83	6.19	5
Ccl22	1	1	6	1	1	3	0	5	5
Ccl24	23	47	34	55	14	57	24	19	16
Ccl25	66	52	81	58	46	33	53	56	53
Ccl27a	132.95	161	119	149	151	100	132.91	115	71.68
Ccl28	0	5	6	0	4	1	2	2	2
Ccl3	1	2	0	4	11	16	2	1	8
Ccl4	0	3	3	6	16	9	11	7	6
Ccl5	6	1	7	10	6	10	8	4	5
Ccl6	339	459	463	830	626	1674	540	484	333
Ccl7	0	0	0	2	0	8	5	0	1
Ccl8	1	0	7	3	2	3	2	0	0
Ccl9	1798	1263	1465	1529	1899.38	3534	1673	1738	1377
Ccm2	350	470	372	490	461	616	441	404	343
Ccm2l	31	34	42	38	50	52	30	35	23
Ccn1	80	56	58	68	55	79	37	35	54
Ccn2	714	445	581	593	637	1012	521	399	804
Ccn3	0	4	0	6	6	3	5	1	1
Ccn4	26	20	45	37	43	26	11	16	23
Ccn5	2	6	4	12	17	19	0	11	4
[truncated: 14,470 more rows]
